# Supplementary material for: Bedside functional monitoring of the dynamic brain connectivity in human neonates
Source: Nat Commun. 2021 Feb 17;12:1080. doi: 10.1038/s41467-021-21387-x (PMC7889933; doi:10.1038/s41467-021-21387-x)
Supplement: Supplementary file 10 — Source Data [file 41467_2021_21387_MOESM10_ESM.xlsx]

## Sheet: Figure 2 c-d
Connectivity matrices. N=6 preterm patients. Each cell correpond to the pearson correlation coefficient between the cerebral areas mentionned on the side
Blank cell corresponds to non-visible areas forthis patient
Preterm neonate #1																Cerebral areas
1	0.834366	0.53709	0.250035	0.635179	0.55006	0.669784	0.335354	0.606325	0.176652	0.556276	0.757218	0.84325	FLR			FL	FL Frontal lobe
0.834366	1	0.375583	0.260791	0.759671	0.47185	0.568284	0.300151	0.573897	0.13235	0.423175	0.900311	0.754822	CGR			CG	Cingulate gyrus, anterior
0.53709	0.375583	1	0.48742	0.34081	0.484491	0.637192	0.236722	0.480788	0.19588	0.511381	0.356994	0.328022	CNR			CN	Caudate nucleus
0.250035	0.260791	0.48742	1	0.121769	0.513755	0.324501	0.232747	0.229875	0.469212	0.260605	0.171603	0.0977445	LNR			LN	Lentiform Nucleus
0.635179	0.759671	0.34081	0.121769	1	0.417626	0.436848	0.246961	0.548944	-0.0265289	0.259754	0.751893	0.482863	SNR			SN	Subthalamic nucleus
0.55006	0.47185	0.484491	0.513755	0.417626	1	0.465192	0.684529	0.666278	0.436735	0.622792	0.487272	0.407804	TR			T	Thalamus
0.669784	0.568284	0.637192	0.324501	0.436848	0.465192	1	0.320573	0.725424	0.128456	0.588918	0.544712	0.500765	B			B	Brainstem
0.335354	0.300151	0.236722	0.232747	0.246961	0.684529	0.320573	1	0.709398	0.627361	0.724221	0.408854	0.308273	TL
0.606325	0.573897	0.480788	0.229875	0.548944	0.666278	0.725424	0.709398	1	0.315743	0.765012	0.665977	0.525443	SNL			R	Right hemisphere
0.176652	0.13235	0.19588	0.469212	-0.0265289	0.436735	0.128456	0.627361	0.315743	1	0.599528	0.134283	0.0666975	LNL			L	Left hemisphere
0.556276	0.423175	0.511381	0.260605	0.259754	0.622792	0.588918	0.724221	0.765012	0.599528	1	0.471634	0.472181	CNL
0.757218	0.900311	0.356994	0.171603	0.751893	0.487272	0.544712	0.408854	0.665977	0.134283	0.471634	1	0.795409	CGL
0.84325	0.754822	0.328022	0.0977445	0.482863	0.407804	0.500765	0.308273	0.525443	0.0666975	0.472181	0.795409	1	FLL
FLR	CGR	CNR	LNR	SNR	TR	B	TL	SNL	LNL	CNL	CGL	FLL
Preterm neonate #1
1	0.739048	0.577419	0.368108	0.401536	0.577745	0.461213	0.646338	0.567846	0.44267	0.631231	0.780594	0.793023	FLR
0.739048	1	0.509087	0.406466	0.444196	0.504508	0.387322	0.603349	0.63006	0.480178	0.680919	0.83596	0.715471	CGR
0.577419	0.509087	1	0.736736	0.340881	0.36982	0.118972	0.327784	0.278655	0.598421	0.391719	0.619121	0.412554	CNR
0.368108	0.406466	0.736736	1	0.066525	0.466334	0.0258337	0.341259	0.21328	0.714415	0.559031	0.501844	0.422347	LNR
0.401536	0.444196	0.340881	0.066525	1	0.303343	0.609379	0.319328	0.554589	0.214898	0.0883928	0.371544	0.184566	SNR
0.577745	0.504508	0.36982	0.466334	0.303343	1	0.60864	0.9015	0.40072	0.613007	0.501049	0.470189	0.677359	TR
0.461213	0.387322	0.118972	0.0258337	0.609379	0.60864	1	0.675994	0.719398	0.349072	0.318235	0.295892	0.501541	B
0.646338	0.603349	0.327784	0.341259	0.319328	0.9015	0.675994	1	0.543864	0.616135	0.58806	0.604251	0.7891	TL
0.567846	0.63006	0.278655	0.21328	0.554589	0.40072	0.719398	0.543864	1	0.447281	0.590282	0.51641	0.647078	SNL
0.44267	0.480178	0.598421	0.714415	0.214898	0.613007	0.349072	0.616135	0.447281	1	0.646693	0.582534	0.547002	LNL
0.631231	0.680919	0.391719	0.559031	0.0883928	0.501049	0.318235	0.58806	0.590282	0.646693	1	0.695956	0.740768	CNL
0.780594	0.83596	0.619121	0.501844	0.371544	0.470189	0.295892	0.604251	0.51641	0.582534	0.695956	1	0.722472	CGL
0.793023	0.715471	0.412554	0.422347	0.184566	0.677359	0.501541	0.7891	0.647078	0.547002	0.740768	0.722472	1	FLL
FLR	CGR	CNR	LNR	SNR	TR	B	TL	SNL	LNL	CNL	CGL	FLL
Preterm neonate #2
1	0.881812	0.527615	0.388618	0.141655	0.652803	-0.25058	0.550559	-0.163266	0.492682	0.617468	0.803194	0.836376	FLR
0.881812	1	0.415765	0.320494	0.0718479	0.52063	-0.1277	0.454344	-0.170084	0.436411	0.528834	0.922639	0.742429	CGR
0.527615	0.415765	1	0.784999	0.169861	0.554258	0.174954	0.614523	0.219692	0.671954	0.744449	0.359072	0.52268	CNR
0.388618	0.320494	0.784999	1	0.227921	0.636355	0.176785	0.790452	0.276171	0.797672	0.72849	0.318042	0.460041	LNR
0.141655	0.0718479	0.169861	0.227921	1	0.46636	0.34861	0.398495	0.454522	0.160554	0.0370828	0.1371	0.030481	SNR
0.652803	0.52063	0.554258	0.636355	0.46636	1	0.0700807	0.852016	0.137589	0.520422	0.561791	0.451171	0.51863	TR
-0.25058	-0.1277	0.174954	0.176785	0.34861	0.0700807	1	0.252919	0.645483	-0.072062	0.0757661	-0.0578887	-0.307987	B
0.550559	0.454344	0.614523	0.790452	0.398495	0.852016	0.252919	1	0.31664	0.701364	0.704668	0.491066	0.55572	TL
-0.163266	-0.170084	0.219692	0.276171	0.454522	0.137589	0.645483	0.31664	1	0.105362	0.160264	-0.107379	-0.223436	SNL
0.492682	0.436411	0.671954	0.797672	0.160554	0.520422	-0.072062	0.701364	0.105362	1	0.741859	0.449824	0.643862	LNL
0.617468	0.528834	0.744449	0.72849	0.0370828	0.561791	0.0757661	0.704668	0.160264	0.741859	1	0.4695	0.648155	CNL
0.803194	0.922639	0.359072	0.318042	0.1371	0.451171	-0.0578887	0.491066	-0.107379	0.449824	0.4695	1	0.775258	CGL
0.836376	0.742429	0.52268	0.460041	0.030481	0.51863	-0.307987	0.55572	-0.223436	0.643862	0.648155	0.775258	1	FLL
FLR	CGR	CNR	LNR	SNR	TR	B	TL	SNL	LNL	CNL	CGL	FLL
Preterm neonate #3
1	0.899442	0.450211	0.293594		0.391565	0.284139	0.193772		0.258349	0.179462	0.853054	0.924377	FLR
0.899442	1	0.220899	0.194387		0.188725	0.133322	0.101098		0.172841	-0.0285005	0.947809	0.867221	CGR
0.450211	0.220899	1	0.790612		0.787493	0.494529	0.658437		0.487228	0.776349	0.238447	0.446486	CNR
0.293594	0.194387	0.790612	1		0.648445	0.42038	0.633157		0.680782	0.617358	0.178936	0.336534	LNR
													SNR
0.391565	0.188725	0.787493	0.648445		1	0.70237	0.833552		0.584136	0.764654	0.198459	0.400009	TR
0.284139	0.133322	0.494529	0.42038		0.70237	1	0.572284		0.224754	0.405182	0.183052	0.282006	B
0.193772	0.101098	0.658437	0.633157		0.833552	0.572284	1		0.71016	0.735882	0.138336	0.280415	TL
													SNL
0.258349	0.172841	0.487228	0.680782		0.584136	0.224754	0.71016		1	0.616786	0.138657	0.31655	LNL
0.179462	-0.0285005	0.776349	0.617358		0.764654	0.405182	0.735882		0.616786	1	0.0220006	0.215622	CNL
0.853054	0.947809	0.238447	0.178936		0.198459	0.183052	0.138336		0.138657	0.0220006	1	0.879586	CGL
0.924377	0.867221	0.446486	0.336534		0.400009	0.282006	0.280415		0.31655	0.215622	0.879586	1	FLL
FLR	CGR	CNR	LNR	SNR	TR	B	TL	SNL	LNL	CNL	CGL	FLL
Preterm neonate #4
1	0.739048	0.577419	0.368108	0.401536	0.577745	0.461213	0.646338	0.567846	0.44267	0.631231	0.780594	0.793023	FLR
0.739048	1	0.509087	0.406466	0.444196	0.504508	0.387322	0.603349	0.63006	0.480178	0.680919	0.83596	0.715471	CGR
0.577419	0.509087	1	0.736736	0.340881	0.36982	0.118972	0.327784	0.278655	0.598421	0.391719	0.619121	0.412554	CNR
0.368108	0.406466	0.736736	1	0.066525	0.466334	0.0258337	0.341259	0.21328	0.714415	0.559031	0.501844	0.422347	LNR
0.401536	0.444196	0.340881	0.066525	1	0.303343	0.609379	0.319328	0.554589	0.214898	0.0883928	0.371544	0.184566	SNR
0.577745	0.504508	0.36982	0.466334	0.303343	1	0.60864	0.9015	0.40072	0.613007	0.501049	0.470189	0.677359	TR
0.461213	0.387322	0.118972	0.0258337	0.609379	0.60864	1	0.675994	0.719398	0.349072	0.318235	0.295892	0.501541	B
0.646338	0.603349	0.327784	0.341259	0.319328	0.9015	0.675994	1	0.543864	0.616135	0.58806	0.604251	0.7891	TL
0.567846	0.63006	0.278655	0.21328	0.554589	0.40072	0.719398	0.543864	1	0.447281	0.590282	0.51641	0.647078	SNL
0.44267	0.480178	0.598421	0.714415	0.214898	0.613007	0.349072	0.616135	0.447281	1	0.646693	0.582534	0.547002	LNL
0.631231	0.680919	0.391719	0.559031	0.0883928	0.501049	0.318235	0.58806	0.590282	0.646693	1	0.695956	0.740768	CNL
0.780594	0.83596	0.619121	0.501844	0.371544	0.470189	0.295892	0.604251	0.51641	0.582534	0.695956	1	0.722472	CGL
0.793023	0.715471	0.412554	0.422347	0.184566	0.677359	0.501541	0.7891	0.647078	0.547002	0.740768	0.722472	1	FLL
FLR	CGR	CNR	LNR	SNR	TR	B	TL	SNL	LNL	CNL	CGL	FLL
Preterm neonate #5
1	0.885145	0.310352	0.349321		0.563084		0.481996		0.226723	0.447459	0.850051	0.864711	FLR
0.885145	1	0.286346	0.297821		0.498979		0.492373		0.188566	0.393133	0.906517	0.766553	CGR
0.310352	0.286346	1	0.179327		0.473151		0.44023		0.0725998	0.46056	0.339519	0.305759	CNR
0.349321	0.297821	0.179327	1		0.433891		0.452669		0.465269	0.56441	0.325455	0.200772	LNR
													SNR
0.563084	0.498979	0.473151	0.433891		1		0.787518		0.343342	0.42885	0.528737	0.425743	TR
													B
0.481996	0.492373	0.44023	0.452669		0.787518		1		0.413752	0.609826	0.516231	0.41307	TL
													SNL
0.226723	0.188566	0.0725998	0.465269		0.343342		0.413752		1	0.658813	0.179147	0.0738976	LNL
0.447459	0.393133	0.46056	0.56441		0.42885		0.609826		0.658813	1	0.410177	0.348643	CNL
0.850051	0.906517	0.339519	0.325455		0.528737		0.516231		0.179147	0.410177	1	0.804607	CGL
0.864711	0.766553	0.305759	0.200772		0.425743		0.41307		0.0738976	0.348643	0.804607	1	FLL
FLR	CGR	CNR	LNR	SNR	TR	B	TL	SNL	LNL	CNL	CGL	FLL
Preterm neonate #6
1	0.799062	0.600549								0.770653	0.764938	0.857816	FLR
0.799062	1	0.421551								0.718205	0.883225	0.814769	CGR
0.600549	0.421551	1								0.627925	0.50743	0.392827	CNR
													LNR
													SNR
													TR
													B
													TL
													SNL
													LNL
0.770653	0.718205	0.627925								1	0.720636	0.754307	CNL
0.764938	0.883225	0.50743								0.720636	1	0.818642	CGL
0.857816	0.814769	0.392827								0.754307	0.818642	1	FLL
FLR	CGR	CNR	LNR	SNR	TR	B	TL	SNL	LNL	CNL	CGL	FLL

## Sheet: Figure 4&5 - Term Neonate
Cosine of the instantaneous phase-shift between the different cerebral areas labelled in top row. N = 4 term neonates. The vertical axis correspond to time, with a step of 1 second between each line
Term Neonate #1
FLR-CGR	FLR-TR	CGR-TR	FLR-TL	CGR-TL	TR-TL	FLR-CGL	CGR-CGL	TR-CGL	TL-CGL	FLR-FLL	CGR-FLL	TR-FLL	TL-FLL	CGL-FLL		Cerebral areas
0.99538	0.996226	0.983291	-0.168849	-0.262699	-0.0826648	0.997479	0.999684	0.987555	-0.238371	0.982241	0.995717	0.96225	-0.350778	0.99308		FL	FL Frontal lobe
0.991028	0.916769	0.85516	0.13741	0.00379075	0.521602	0.991549	0.999992	0.857202	0.0077428	0.759503	0.839631	0.436466	-0.539971	0.837478		CG	Cingulate gyrus, anterior
0.940529	0.979209	0.852062	0.118189	-0.226173	0.317164	0.91644	0.997882	0.816209	-0.289055	0.661306	0.876802	0.495393	-0.6667	0.906223		T	Thalamus
0.939422	0.999996	0.938474	0.600806	0.290408	0.603008	0.994281	0.970654	0.993983	0.512002	0.230974	0.550476	0.228291	-0.639009	0.333557
0.830607	0.957608	0.955813	0.813394	0.351678	0.611336	0.999894	0.838611	0.961693	0.804855	-0.166176	0.41109	0.124937	-0.708792	-0.15183		R	Right hemisphere
0.826435	0.908441	0.986122	0.948216	0.604804	0.728625	0.999669	0.811679	0.897388	0.956072	-0.404049	0.181107	0.0153185	-0.673671	-0.427445		L	Left hemisphere
0.79141	0.889175	0.983406	0.997693	0.748085	0.856061	0.997527	0.746486	0.854814	0.999997	-0.681466	-0.0919492	-0.271073	-0.729578	-0.731221
0.798814	0.919683	0.970872	0.999885	0.80783	0.925522	0.999328	0.820328	0.933458	0.999768	-0.695422	-0.123217	-0.3574	-0.684463	-0.668613
0.841057	0.98247	0.927158	0.994717	0.892144	0.996416	0.999411	0.859132	0.98829	0.997655	-0.687737	-0.185721	-0.540346	-0.609583	-0.66241
0.868694	0.999205	0.887746	0.995786	0.910463	0.99865	0.997496	0.901551	0.999522	0.999778	0.153136	0.622535	0.192399	0.243121	0.22264
0.918051	0.993522	0.867049	0.996631	0.947473	0.980855	0.99851	0.938316	0.985841	0.999622	0.96466	0.990074	0.928466	0.98302	0.9776
0.94837	0.978088	0.861557	0.999311	0.959485	0.96969	0.999118	0.960852	0.968482	0.999988	0.996805	0.970672	0.958334	0.999082	0.99928
0.975749	0.965219	0.884584	0.999974	0.974133	0.967093	0.999942	0.978058	0.962336	0.999837	0.999992	0.976599	0.964187	0.999937	0.999976
0.990787	0.95494	0.905948	0.998682	0.982531	0.968914	0.999639	0.98679	0.962572	0.999701	0.99941	0.985551	0.964572	0.999856	0.999972
0.998255	0.953959	0.934583	0.995184	0.987659	0.978766	0.997868	0.992273	0.971501	0.99946	0.998388	0.993294	0.969446	0.999144	0.999964
0.99994	0.953913	0.957131	0.991476	0.992838	0.98488	0.99377	0.994927	0.981414	0.99982	0.997293	0.998036	0.973396	0.998372	0.999275
0.997771	0.959472	0.976138	0.98553	0.994644	0.993354	0.988351	0.996304	0.991183	0.999846	0.996153	0.99978	0.980476	0.996593	0.997886
0.99267	0.964975	0.989607	0.982443	0.997789	0.996976	0.980139	0.996922	0.997835	0.999928	0.994885	0.999801	0.986539	0.996263	0.995158
0.987125	0.972572	0.997255	0.978059	0.998789	0.99969	0.971118	0.996779	0.999981	0.999518	0.992714	0.999206	0.993514	0.996036	0.992793
0.980685	0.979793	0.99999	0.980109	0.999996	0.999999	0.960013	0.996228	0.996609	0.996477	0.989646	0.998605	0.998357	0.998446	0.990255
0.976221	0.986644	0.998494	0.983251	0.999379	0.999807	0.948293	0.994548	0.987329	0.990258	0.983668	0.999296	0.999849	0.999997	0.989934
0.97264	0.992137	0.994069	0.992216	0.994	1	0.936318	0.992279	0.972906	0.972759	0.974845	0.999953	0.995076	0.995013	0.991031
0.970364	0.995403	0.989048	0.99811	0.983381	0.999407	0.923603	0.988867	0.956074	0.945416	0.959848	0.999189	0.982303	0.975273	0.994056
0.96696	0.996552	0.984778	0.999941	0.964144	0.995595	0.912735	0.98673	0.943488	0.908261	0.939865	0.995882	0.964964	0.936114	0.997387
0.958202	0.994418	0.98304	0.999386	0.947585	0.990108	0.899024	0.986726	0.94021	0.883123	0.91004	0.990593	0.948698	0.894951	0.999666
0.938973	0.984151	0.985092	0.999998	0.938368	0.983838	0.884924	0.991128	0.953489	0.884105	0.873389	0.98762	0.945912	0.872533	0.999707
0.892067	0.944308	0.991091	0.990992	0.944551	0.97987	0.859063	0.997657	0.979657	0.919874	0.833137	0.993146	0.968731	0.899699	0.998815
0.817441	0.834229	0.999557	0.93049	0.971624	0.978236	0.833157	0.999613	0.999998	0.977831	0.868959	0.995382	0.997799	0.989842	0.997668
0.767071	0.641435	0.984218	0.787611	0.999467	0.977915	0.823144	0.99571	0.963622	0.9982	0.990811	0.846797	0.739306	0.863714	0.892382
0.86327	0.48522	0.860218	0.645293	0.942653	0.981088	0.853224	0.999808	0.870036	0.949006	0.993815	0.801879	0.385118	0.556467	0.790029
0.968496	0.423362	0.635635	0.581652	0.765897	0.983192	0.88479	0.97296	0.796755	0.893694	0.988735	0.920312	0.282992	0.453347	0.805075
0.998001	0.460055	0.515246	0.588704	0.638611	0.988561	0.912395	0.936438	0.783175	0.867996	0.988728	0.97729	0.321933	0.46104	0.840827
0.999863	0.540332	0.526319	0.651748	0.639095	0.990347	0.933922	0.927873	0.805427	0.879805	0.986981	0.98951	0.39796	0.521278	0.864268
0.999443	0.640404	0.614427	0.721094	0.697582	0.993917	0.954893	0.944456	0.839585	0.894305	0.981216	0.987105	0.480212	0.573894	0.879672
0.999725	0.738696	0.722682	0.814795	0.800972	0.992659	0.977976	0.972811	0.863111	0.917854	0.965768	0.971587	0.538557	0.63651	0.890354
0.999755	0.835342	0.822961	0.897604	0.88762	0.992129	0.997102	0.995172	0.874742	0.928537	0.930421	0.93831	0.575747	0.673597	0.899843
0.995054	0.936281	0.896758	0.984535	0.962263	0.983337	0.987687	0.998342	0.8698	0.945004	0.839127	0.889009	0.594601	0.730858	0.913891
0.960879	0.997735	0.94007	0.984961	0.994282	0.971107	0.885783	0.979671	0.852556	0.952647	0.659406	0.841831	0.607339	0.77938	0.932995
0.882545	0.980264	0.958088	0.856138	0.998569	0.941399	0.690848	0.949679	0.820145	0.965069	0.478532	0.835219	0.642676	0.86343	0.965438
0.84042	0.957299	0.961207	0.743154	0.987182	0.904864	0.563368	0.921216	0.778169	0.971501	0.509959	0.894752	0.736868	0.954555	0.997996
0.865336	0.97455	0.955665	0.723941	0.972206	0.860163	0.561299	0.900505	0.732539	0.977286	0.784526	0.989666	0.903566	0.995731	0.953553
0.920273	0.997285	0.946587	0.779891	0.962619	0.823864	0.640794	0.890094	0.695585	0.980273	0.991806	0.96272	0.998521	0.853464	0.733622
0.972415	0.993062	0.938239	0.877414	0.965112	0.814913	0.756481	0.888168	0.674326	0.977501	0.945668	0.843742	0.97734	0.673764	0.502738
0.998223	0.952325	0.932453	0.95445	0.970534	0.817919	0.866182	0.894421	0.672427	0.975832	0.783944	0.745555	0.935976	0.562997	0.36879
0.993011	0.879204	0.92929	0.999925	0.991495	0.873318	0.951438	0.908457	0.68984	0.955128	0.594972	0.685674	0.906043	0.585109	0.318655
0.959786	0.784906	0.927288	0.951768	0.999628	0.937158	0.995987	0.930808	0.7263	0.920488	0.395649	0.637564	0.879602	0.658348	0.311862
0.899712	0.665934	0.92477	0.512079	0.835636	0.981788	0.980625	0.967784	0.79917	0.670417	0.181214	0.592297	0.854336	0.937513	0.370352
0.803743	0.499465	0.91689	-0.674751	-0.103207	0.302379	0.794971	0.999893	0.922619	-0.0886746	-0.0775241	0.530876	0.825006	0.788134	0.543192
0.626044	0.209047	0.893431	-0.981573	-0.465499	-0.0183277	0.0759693	0.825094	0.990961	0.115967	-0.407467	0.457025	0.807863	0.574465	0.879626
0.20326	-0.491804	0.752566	-0.956721	-0.479395	0.217137	-0.746559	0.499685	0.946458	0.520636	-0.803439	0.419652	0.913542	0.595405	0.995937
-0.713006	-0.866202	0.267243	-0.60297	-0.129438	0.920931	-0.998448	0.672849	0.892687	0.646464	-0.982915	0.571768	0.943377	0.739505	0.99164
-0.70186	0.357493	0.414332	0.254714	0.510047	0.99417	-0.545021	0.979749	0.588175	0.671944	-0.259907	0.870254	0.808906	0.867582	0.951264
0.153561	0.878527	0.606934	0.739829	0.778424	0.971349	-0.0446382	0.9803	0.438	0.6391	0.448965	0.951895	0.82127	0.933333	0.872618
0.524266	0.978711	0.687882	0.883926	0.861622	0.961086	0.173325	0.929535	0.371773	0.613756	0.749099	0.956846	0.869117	0.971931	0.78227
0.666385	0.997258	0.719731	0.94495	0.873674	0.966573	0.254468	0.890637	0.325332	0.556901	0.871304	0.946526	0.905229	0.983917	0.696308
0.715692	0.999096	0.744731	0.964696	0.874365	0.975018	0.276377	0.869013	0.316977	0.519729	0.928097	0.924279	0.943084	0.993393	0.614342
0.726296	0.998025	0.768041	0.981011	0.845823	0.991257	0.263458	0.854446	0.323536	0.445554	0.954621	0.898055	0.971445	0.994257	0.538803
0.695182	0.989611	0.791309	0.987741	0.79887	0.999922	0.209094	0.848303	0.347517	0.35918	0.967428	0.85451	0.993773	0.995085	0.449836
0.625721	0.963037	0.812713	0.994873	0.701404	0.985342	0.114642	0.846638	0.377998	0.214525	0.971108	0.793792	0.999495	0.990264	0.348395
0.458431	0.879314	0.826356	0.998547	0.505664	0.903703	-0.0744698	0.852123	0.409438	-0.0206152	0.962563	0.682166	0.975484	0.975773	0.198623
0.0937994	0.577857	0.866743	0.993738	0.204455	0.66543	-0.406207	0.87165	0.511043	-0.301561	0.914648	0.488263	0.858461	0.954089	-0.00213823
-0.686519	-0.97115	0.493317	0.89733	-0.295117	-0.976694	-0.924674	0.911662	0.807196	-0.661685	0.651998	0.103703	-0.814001	0.919705	-0.314184
-0.956612	0.439236	-0.158425	0.523191	-0.748797	-0.535801	-0.861618	0.972119	0.0775208	-0.883339	0.270781	-0.539512	-0.745872	0.962048	-0.721905
-0.418815	0.866903	0.0895812	0.362424	-0.998123	-0.150401	-0.457649	0.999067	0.0464755	-0.994547	0.470063	-0.998363	-0.0324733	0.992988	-0.999902
0.183929	0.970415	0.415812	0.298768	-0.883092	0.0595137	-0.0904653	0.96227	0.152664	-0.977441	0.794715	-0.450456	0.624651	0.816695	-0.676388
0.561671	0.999727	0.580832	0.261549	-0.651655	0.238947	0.230998	0.934729	0.253648	-0.878668	0.929712	0.217485	0.920861	0.598634	-0.143566
0.740582	0.989214	0.634167	0.223879	-0.489108	0.364223	0.485465	0.946997	0.352171	-0.743379	0.973989	0.569056	0.996675	0.438898	0.274737
0.819095	0.945974	0.588838	0.138067	-0.455073	0.451746	0.613014	0.955348	0.32372	-0.697868	0.98964	0.728247	0.982726	0.278835	0.49323
0.843186	0.876472	0.48019	0.0604843	-0.485638	0.533584	0.617196	0.943417	0.162144	-0.748038	0.995341	0.787422	0.918809	0.156442	0.538459
0.808241	0.762351	0.23508	-0.0914279	-0.660281	0.574753	0.311328	0.811215	-0.37766	-0.974786	0.996906	0.759458	0.810859	-0.0128756	0.235673
0.715528	0.614418	-0.111535	-0.22466	-0.841477	0.630777	-0.204081	0.537855	-0.897767	-0.90808	0.996058	0.650738	0.681984	-0.137335	-0.290117
0.474574	0.404196	-0.613288	-0.437995	-0.999155	0.645234	-0.501024	0.523995	-0.9941	-0.558559	0.990968	0.352255	0.5232	-0.31349	-0.61255
0.262362	0.1486	-0.915269	-0.626011	-0.916738	0.678131	-0.51445	0.69251	-0.924447	-0.346655	0.97595	0.0456935	0.3606	-0.440961	-0.689012
0.222087	-0.169315	-0.998552	-0.853964	-0.696992	0.657408	-0.350874	0.835112	-0.863494	-0.187616	0.936998	-0.132517	0.185645	-0.618392	-0.655894
0.333699	-0.489316	-0.985401	-0.983433	-0.49905	0.639296	-0.121932	0.894957	-0.805936	-0.0600057	0.866315	-0.181779	0.0117152	-0.761418	-0.601403
0.530433	-0.71452	-0.972088	-0.964573	-0.287996	0.504635	0.167947	0.92477	-0.80968	0.0980734	0.78463	-0.109365	-0.126898	-0.92039	-0.479381
0.674551	-0.841739	-0.966354	-0.713302	0.0362328	0.222032	0.369561	0.935254	-0.812738	0.387632	0.72352	-0.0215494	-0.236331	-0.999892	-0.374049
0.793503	-0.672415	-0.984009	0.18912	0.747652	-0.853984	0.526392	0.935122	-0.983281	0.93445	0.704259	0.126783	0.0519282	-0.563942	-0.232908
0.873113	0.694262	0.255292	0.908851	0.996884	0.330768	0.621505	0.92457	-0.132351	0.891632	0.697784	0.260031	0.999988	0.335393	-0.127488
0.954092	0.915764	0.753404	0.99521	0.92024	0.95065	0.778393	0.930686	0.460636	0.713291	0.685581	0.436063	0.920279	0.753468	0.0766318
0.999821	0.961878	0.95653	0.980875	0.977015	0.996712	0.462205	0.445339	0.687098	0.625968	0.638361	0.623679	0.824532	0.775975	0.977636
0.893376	0.970764	0.975108	0.955627	0.986091	0.998398	-0.385991	0.0696546	-0.153273	-0.0971142	0.459131	0.809329	0.658948	0.700452	0.642302
0.575359	0.985157	0.707215	0.965193	0.769244	0.995761	-0.494261	0.426635	-0.337704	-0.2497	-0.0610775	0.781233	0.111163	0.202098	0.897879
0.147556	0.992551	0.26695	0.968585	0.388883	0.991666	-0.592422	0.709394	-0.489862	-0.373464	-0.834406	0.421996	-0.761045	-0.67113	0.938343
-0.195766	0.997804	-0.130375	0.981972	-0.00686908	0.992337	-0.68917	0.845495	-0.639657	-0.539778	-0.998876	0.242032	-0.993542	-0.971908	0.722744
-0.599152	0.99953	-0.574323	0.994148	-0.509155	0.996993	-0.854072	0.928173	-0.837723	-0.792883	-0.936997	0.281711	-0.947267	-0.969251	0.618553
-0.957447	0.982469	-0.886859	0.97772	-0.875533	0.999713	-0.999506	0.966045	-0.976125	-0.97064	-0.59015	0.332045	-0.730303	-0.746462	0.564486
-0.687988	0.814293	-0.981472	0.886215	-0.945914	0.990548	-0.564589	0.987421	-0.938832	-0.882721	0.391066	0.398879	-0.215786	-0.0798125	0.53885
-0.136083	0.750739	-0.756616	0.843049	-0.647558	0.988204	-0.0408396	0.995429	-0.690708	-0.571818	0.835766	0.430245	0.264716	0.409273	0.514496
0.152376	0.809852	-0.456382	0.880136	-0.335066	0.991268	0.198563	0.9989	-0.414147	-0.290507	0.949869	0.453734	0.585844	0.687594	0.49503
0.30728	0.854729	-0.23132	0.923687	-0.0807792	0.988384	0.332993	0.999632	-0.204831	-0.0536984	0.98837	0.448419	0.765852	0.854679	0.472512
0.385894	0.877089	-0.104659	0.936533	0.0379769	0.989816	0.40965	0.999665	-0.0788752	0.0638368	0.999458	0.41605	0.860804	0.924486	0.439454
0.423016	0.899191	-0.0161082	0.968569	0.184325	0.979769	0.472154	0.99849	0.0388426	0.238039	0.996165	0.342117	0.934024	0.986617	0.39322
0.371041	0.90557	-0.0579121	0.979941	0.178537	0.971942	0.498348	0.989997	0.0835213	0.315575	0.973712	0.149764	0.978389	0.999575	0.287765
0.192173	0.919579	-0.208864	0.998762	0.14311	0.937988	0.524275	0.936429	0.147533	0.481259	0.902168	-0.249973	0.999108	0.922513	0.105638
-0.639081	0.926814	-0.881136	0.986066	-0.502225	0.85143	0.412893	0.436644	0.0406599	0.558653	0.670844	-0.999116	0.900233	0.538127	-0.398445
-0.987254	0.95818	-0.900423	0.819075	-0.899938	0.62065	-0.511709	0.641924	-0.244446	-0.912016	0.227813	-0.0699423	0.496928	-0.372006	0.719993
-0.397634	0.914907	-0.734178	-0.498025	-0.597628	-0.105604	0.189962	0.825302	-0.222517	-0.945979	0.440492	0.648577	0.0406165	-0.997877	0.965087
0.994209	-0.434624	-0.528888	-0.474997	-0.377682	-0.586082	0.916082	0.867686	-0.037013	-0.788004	0.928585	0.883327	-0.0693497	-0.767656	0.999476
0.9925	0.672046	0.576483	-0.0632429	-0.184768	0.696525	0.817301	0.88161	0.122575	-0.626745	0.906382	0.951227	0.296295	-0.478936	0.984213
0.982087	0.687843	0.538748	0.00933736	-0.179251	0.73225	0.781054	0.88473	0.0839707	-0.617143	0.926459	0.980787	0.364048	-0.367729	0.95866
0.977012	0.640654	0.462238	0.0267505	-0.186971	0.784693	0.753716	0.876494	-0.0217474	-0.636803	0.938912	0.990697	0.337264	-0.318917	0.933853
0.972036	0.631697	0.431986	0.0398123	-0.195947	0.79975	0.726666	0.867673	-0.0735337	-0.657516	0.95178	0.997207	0.363416	-0.268644	0.902381
0.969746	0.610939	0.399195	0.0482218	-0.197069	0.820217	0.689865	0.845719	-0.15166	-0.68983	0.961804	0.99953	0.370892	-0.227039	0.861684
0.968342	0.637702	0.425229	0.107556	-0.144029	0.834403	0.659509	0.826275	-0.158449	-0.676402	0.976514	0.999383	0.456766	-0.109173	0.805975
0.975771	0.651565	0.469801	0.13684	-0.083213	0.840617	0.631067	0.785503	-0.177281	-0.682076	0.992969	0.99481	0.557184	0.0186158	0.718457
0.989385	0.681746	0.568198	0.193236	0.0486088	0.849539	0.655332	0.758138	-0.10583	-0.614471	0.999333	0.983421	0.707998	0.228925	0.627321
0.999968	0.674271	0.680176	0.183664	0.191547	0.849761	0.730138	0.72463	-0.012295	-0.537576	0.970551	0.972453	0.832313	0.415054	0.544031
0.977679	0.661592	0.804374	0.193428	0.395247	0.863673	0.950186	0.863491	0.394916	-0.122004	0.890833	0.966406	0.930054	0.618063	0.70485
0.88823	0.59521	0.897843	0.130048	0.57101	0.874152	0.65026	0.926591	0.997523	0.837825	0.750761	0.970315	0.977678	0.752599	0.990036
0.751653	0.511137	0.951088	0.0946457	0.727739	0.904018	0.0914451	0.72553	0.902639	0.999995	0.564298	0.968669	0.998011	0.875273	0.873714
0.564844	0.352923	0.971445	-0.0144474	0.816951	0.930456	-0.200681	0.695057	0.845793	0.982454	0.32317	0.963459	0.9995	0.941573	0.862235
0.462169	0.22845	0.968924	-0.0447477	0.865223	0.962358	-0.204953	0.773244	0.906068	0.986963	0.140265	0.942851	0.995975	0.982846	0.940348
0.521284	0.238946	0.953222	0.0118475	0.859499	0.973796	-0.0325396	0.835969	0.962743	0.999015	0.173201	0.930772	0.997743	0.986869	0.978729
0.887286	0.673223	0.938385	0.504294	0.845731	0.978032	0.581558	0.891213	0.993056	0.995764	0.643942	0.924228	0.999243	0.985402	0.996881
0.99756	0.912876	0.939151	0.788905	0.829884	0.97104	0.896737	0.925448	0.999281	0.979402	0.915618	0.941454	0.999977	0.969401	0.999001
0.999993	0.954914	0.953831	0.856523	0.854645	0.971129	0.948886	0.947735	0.999806	0.975637	0.960489	0.959473	0.999812	0.966323	0.999237
0.997869	0.95856	0.975105	0.858251	0.889908	0.9689	0.939321	0.959702	0.998124	0.982231	0.967365	0.981837	0.999465	0.960287	0.995588
0.987048	0.957634	0.991431	0.867097	0.935781	0.97382	0.911027	0.965378	0.991181	0.995355	0.963581	0.994001	0.999771	0.968729	0.988117
0.962164	0.953888	0.999582	0.864878	0.96893	0.975673	0.858405	0.965696	0.972797	0.999919	0.956054	0.999767	0.999973	0.974047	0.971081
0.929834	0.952237	0.997788	0.873605	0.991379	0.980478	0.795309	0.962576	0.942433	0.989787	0.944741	0.999082	0.99972	0.984858	0.950085
0.885372	0.949692	0.986425	0.874803	0.999752	0.982525	0.706628	0.954573	0.892684	0.960971	0.926347	0.99527	0.997712	0.99286	0.92111
0.830892	0.946882	0.965695	0.873661	0.996642	0.983715	0.603097	0.944958	0.827577	0.914996	0.897113	0.991237	0.991535	0.998724	0.893457
0.75517	0.941343	0.932083	0.860427	0.983809	0.981913	0.465525	0.931716	0.736874	0.85154	0.837991	0.990537	0.972979	0.999096	0.873055
0.639256	0.926182	0.882037	0.789447	0.976682	0.962628	0.31092	0.929637	0.646355	0.82885	0.728541	0.992487	0.933059	0.995612	0.877569
0.46364	0.893062	0.812711	0.554887	0.994374	0.86986	0.127959	0.938067	0.560511	0.89609	0.498427	0.999213	0.835189	0.997793	0.923583
0.138044	0.782245	0.724991	-0.373757	0.867052	0.285454	-0.0719567	0.977925	0.565069	0.952017	0.12941	0.999962	0.718963	0.87136	0.979709
-0.408247	0.341545	0.718542	-0.936778	0.701872	0.00892923	-0.344519	0.997634	0.764658	0.651239	-0.380604	0.999548	0.739137	0.680129	0.99925
-0.997345	-0.942533	0.964362	-0.970801	0.950753	0.834863	-0.77741	0.821152	0.94289	0.603822	-0.911008	0.938621	0.99644	0.78548	0.967617
0.885074	0.805977	0.988871	0.879302	0.999925	0.990621	0.957459	0.981737	0.942508	0.979331	0.741605	0.968617	0.994816	0.971591	0.90364
0.883236	0.999605	0.869705	0.96514	0.975181	0.957401	0.769882	0.979251	0.751637	0.910078	0.998818	0.859402	0.99979	0.951279	0.737955
0.614596	0.996221	0.680785	0.863978	0.928202	0.904445	0.330274	0.947561	0.411003	0.760623	0.994923	0.690862	0.999904	0.910265	0.423586
0.417654	0.987416	0.556088	0.735929	0.922543	0.83374	0.147711	0.960331	0.30226	0.778336	0.979627	0.591618	0.999059	0.856908	0.343326
0.197359	0.965461	0.445965	0.44834	0.964766	0.665749	-0.0553592	0.967902	0.206701	0.867672	0.93037	0.543027	0.993758	0.744832	0.314555
0.152592	0.925896	0.514638	0.231227	0.99679	0.581632	-0.0298107	0.983301	0.350008	0.965574	0.832835	0.674122	0.980227	0.731095	0.528448
0.0843793	0.871229	0.562639	0.0155367	0.997624	0.504353	-0.0487442	0.991136	0.447825	0.997933	0.65981	0.804427	0.943706	0.761593	0.718378
0.161149	0.828376	0.686342	0.0188975	0.989799	0.575726	0.0834968	0.996939	0.627383	0.997908	0.555711	0.910062	0.926051	0.841729	0.874872
0.135951	0.797077	0.706635	-0.0756246	0.977597	0.54187	0.111331	0.999692	0.688863	0.982518	0.443264	0.948331	0.894626	0.860302	0.940168
0.211165	0.771959	0.784349	-0.083251	0.956478	0.569199	0.250286	0.999192	0.808651	0.943974	0.450685	0.967722	0.915364	0.852064	0.977071
0.0154111	0.666655	0.755552	-0.435152	0.893544	0.381	0.156203	0.990015	0.840351	0.821333	0.28209	0.963621	0.903152	0.74104	0.991675
-0.769842	-0.63459	0.981793	-0.992955	0.688792	0.538542	-0.536543	0.951642	0.992671	0.43277	-0.502745	0.938746	0.987114	0.396774	0.999217
-0.0676089	0.868151	0.43647	0.88009	0.414218	0.999698	-0.690744	0.768145	-0.240796	-0.264586	-0.670282	0.785726	-0.213598	-0.237552	0.99961
0.7553	0.991711	0.83325	0.999997	0.753614	0.991377	-0.170166	0.517294	-0.0421386	-0.172697	-0.296297	0.402157	-0.17112	-0.29875	0.991586
0.964332	0.995699	0.984708	0.990108	0.917652	0.97285	0.980918	0.894468	0.958686	0.998494	0.0730772	0.33446	0.165163	-0.0675813	-0.122219
0.994921	0.988351	0.99865	0.98948	0.969893	0.955937	0.947048	0.909919	0.88715	0.983538	0.786376	0.844562	0.871231	0.688734	0.546383
0.987778	0.95716	0.990594	0.996892	0.972429	0.931375	0.981735	0.940082	0.884588	0.993672	0.922354	0.971299	0.99471	0.889051	0.832002
0.960464	0.892871	0.982939	0.998638	0.973681	0.915149	0.999843	0.965252	0.900719	0.999406	0.913357	0.990601	0.998859	0.933355	0.920436
0.877766	0.748921	0.974851	0.977371	0.959246	0.872148	0.953449	0.981377	0.913886	0.995662	0.810494	0.99205	0.995147	0.916058	0.9494
0.765227	0.596128	0.973042	0.938449	0.940494	0.836769	0.837239	0.99271	0.938151	0.974594	0.66189	0.98906	0.996418	0.880076	0.96407
0.641318	0.350244	0.943293	0.897701	0.913777	0.727111	0.665303	0.999498	0.932303	0.926187	0.428526	0.968077	0.996387	0.782787	0.959651
0.64747	0.225762	0.888589	0.894077	0.920239	0.638197	0.561294	0.99414	0.932968	0.87254	0.254603	0.901824	0.999559	0.660787	0.94325
0.935962	0.10892	0.45195	0.941982	0.999847	0.436266	0.837376	0.97622	0.634582	0.972276	0.224142	0.55293	0.993172	0.53826	0.72041
0.981944	0.73408	0.592367	0.982997	0.930511	0.846291	0.973149	0.999121	0.558065	0.914336	0.862559	0.751272	0.976764	0.940798	0.722939
0.987728	0.996169	0.997602	0.999941	0.985974	0.995161	0.979139	0.998858	0.993157	0.976875	0.998318	0.995121	0.999563	0.99763	0.989272
0.99992	0.970666	0.973637	0.995719	0.996811	0.988735	0.999579	0.999866	0.977236	0.997982	0.997088	0.997975	0.986175	0.999868	0.998881
0.997728	0.997013	0.999951	0.995997	0.999756	0.999926	0.997257	0.999978	0.999995	0.999881	0.999797	0.996169	0.995255	0.993994	0.995565
0.993729	0.999917	0.995089	0.995749	0.999804	0.996855	0.993988	0.999997	0.995318	0.999847	0.997548	0.983468	0.996562	0.986862	0.983889
0.992465	0.999987	0.991832	0.995957	0.999459	0.99549	0.994426	0.999852	0.99388	0.999877	0.994971	0.9752	0.995465	0.98195	0.978864
0.990606	0.999583	0.986246	0.995196	0.999235	0.991955	0.994095	0.999595	0.990548	0.999943	0.988196	0.957963	0.992206	0.96845	0.965736
0.994263	0.999686	0.99127	0.995588	0.999913	0.992925	0.998199	0.998889	0.996382	0.999424	0.979547	0.952405	0.984282	0.956346	0.96571
0.996328	0.999815	0.994498	0.98997	0.998431	0.987071	0.99951	0.998519	0.998724	0.993905	0.962841	0.936182	0.967854	0.915028	0.95392
0.999521	0.999948	0.999155	0.985669	0.990416	0.983901	0.999364	0.997782	0.999675	0.979025	0.946389	0.935942	0.949628	0.878333	0.957309
0.999923	0.999968	0.999793	0.954502	0.958127	0.952098	0.999067	0.998455	0.999379	0.940736	0.925849	0.92109	0.928828	0.771034	0.941302
0.999908	0.999268	0.999696	0.929103	0.923991	0.914275	0.998411	0.999084	0.999836	0.906783	0.915785	0.921158	0.93048	0.702312	0.936967
0.999176	0.996552	0.992364	0.786205	0.810633	0.732219	0.997376	0.999492	0.987929	0.828882	0.910586	0.893064	0.941741	0.46049	0.878272
0.993054	0.982571	0.953873	0.611198	0.70008	0.453419	0.966661	0.990075	0.902214	0.793487	0.924173	0.872809	0.97907	0.262529	0.795554
0.938282	0.94186	0.767516	-0.0631361	0.285941	-0.394801	0.761028	0.938432	0.498808	0.599377	0.951182	0.785732	0.999582	-0.368067	0.523663
0.840618	0.805892	0.35677	-0.443385	0.112762	-0.888004	0.582831	0.930062	-0.0114063	0.469935	0.990593	0.758591	0.879331	-0.561871	0.46615
0.694338	0.282359	-0.494313	-0.603034	0.155366	-0.935528	0.475171	0.963144	-0.70992	0.41536	0.986501	0.802813	0.121453	-0.464261	0.612846
0.756044	-0.562707	-0.966495	-0.500745	0.187965	-0.433777	0.647796	0.988385	-0.994278	0.335042	0.937362	0.936694	-0.815432	-0.167842	0.872603
0.873093	-0.996486	-0.82919	-0.293701	0.209624	0.372729	0.840279	0.997971	-0.791919	0.271454	0.948285	0.9827	-0.918368	0.0249085	0.968914
0.972	-0.85596	-0.710498	-0.0918501	0.144709	0.593477	0.970546	0.999981	-0.706186	0.150751	0.988065	0.996595	-0.766101	0.062631	0.996073
0.997206	-0.655735	-0.597502	-0.0668535	0.00786995	0.797141	0.999359	0.99924	-0.628295	-0.0311031	0.999255	0.999346	-0.626112	-0.0283018	0.999996
0.999001	-0.610405	-0.645196	-0.138434	-0.182558	0.868964	0.99268	0.997086	-0.7016	-0.257031	0.99939	0.999952	-0.637696	-0.172938	0.996293
0.996328	-0.621718	-0.686494	-0.357322	-0.435975	0.953686	0.978939	0.992823	-0.768526	-0.540474	0.999873	0.997567	-0.634132	-0.372174	0.98207
0.994921	-0.671965	-0.743096	-0.514225	-0.597941	0.980706	0.966446	0.987393	-0.83965	-0.717275	0.993118	0.976287	-0.580608	-0.410242	0.929713
0.999672	-0.728468	-0.710681	-0.670688	-0.651468	0.996725	0.982048	0.976894	-0.844617	-0.798562	0.277506	0.302025	0.456017	0.526487	0.0913041
0.935784	-0.739851	-0.455138	-0.713306	-0.420397	0.999253	0.858133	0.984049	-0.289472	-0.252275	-0.457823	-0.11497	0.936843	0.949656	0.063585
0.216724	-0.746165	0.488226	-0.759321	0.470687	0.9998	-0.412298	0.800042	0.914183	0.9059	-0.63837	0.613085	0.988785	0.985603	0.96446
0.174045	-0.606482	0.677407	-0.641995	0.643271	0.998966	-0.139408	0.950859	0.871882	0.848721	-0.489868	0.773232	0.990259	0.982907	0.931575
0.402857	-0.133403	0.85334	-0.228506	0.798992	0.995324	0.262039	0.988845	0.921475	0.879647	-0.0161755	0.908627	0.99309	0.977111	0.960693
0.932593	0.575174	0.831655	0.476071	0.761384	0.993206	0.902118	0.997046	0.871847	0.808927	0.663409	0.888759	0.993673	0.973852	0.921339
0.993653	0.833616	0.890455	0.733282	0.80511	0.986828	0.986001	0.998499	0.914043	0.836387	0.888915	0.934799	0.994027	0.96328	0.952849
0.998253	0.853389	0.882698	0.750308	0.788058	0.984913	0.993123	0.998305	0.90855	0.822547	0.900757	0.924845	0.995098	0.962972	0.945412
0.979855	0.841606	0.932515	0.703016	0.830884	0.975762	0.932472	0.985831	0.979878	0.912449	0.896998	0.967207	0.993658	0.944968	0.996107
0.957945	0.813183	0.945993	0.658441	0.84672	0.973471	0.851794	0.966299	0.997565	0.955143	0.870042	0.974913	0.99442	0.943902	0.999356
0.856617	0.749563	0.983615	0.53074	0.891929	0.958834	0.561705	0.908033	0.968676	0.999317	0.830158	0.998786	0.991302	0.913122	0.927568
0.786245	0.713684	0.99396	0.478131	0.918636	0.956447	0.443164	0.902359	0.944207	0.999224	0.793368	0.999933	0.992618	0.913985	0.897293
0.610476	0.622687	0.99988	0.312435	0.943119	0.937849	0.192657	0.894809	0.887777	0.992336	0.725896	0.987907	0.990193	0.880168	0.814768
0.560478	0.604605	0.998526	0.303804	0.959301	0.942559	0.20279	0.924621	0.902583	0.994547	0.691128	0.985907	0.993534	0.89854	0.84787
0.429925	0.517435	0.99506	0.16412	0.961182	0.929041	0.0886831	0.937434	0.898239	0.997108	0.596309	0.981147	0.995487	0.889736	0.852475
0.476437	0.560352	0.995181	0.259235	0.972661	0.945203	0.207036	0.958799	0.926322	0.998559	0.605846	0.98813	0.998431	0.925441	0.903776
0.323633	0.490289	0.983329	0.105988	0.975154	0.918616	-0.00294615	0.945225	0.870112	0.994051	0.383291	0.997966	0.99292	0.959049	0.922494
-0.255067	-0.423477	0.983958	-0.561244	0.94343	0.987448	-0.308383	0.998456	0.992348	0.960391	-0.238969	0.999862	0.980858	0.937791	0.997395
0.738015	0.969277	0.881319	0.802847	0.99481	0.924826	0.655796	0.993408	0.821342	0.976587	0.993615	0.657171	0.935337	0.730457	0.566434
0.997227	0.987658	0.973265	0.768646	0.814117	0.658972	0.98804	0.973826	0.999997	0.660817	0.722654	0.669213	0.821994	0.113316	0.820594
-0.419523	-0.723875	0.929964	-0.885712	0.792984	0.961435	0.602221	0.472033	0.11486	-0.162782	-0.270723	0.987421	0.860137	0.686682	0.605483
0.936716	0.889672	0.993221	0.664717	0.884201	0.932504	0.992125	0.885491	0.825476	0.565908	0.878368	0.990119	0.999707	0.940967	0.811583
0.943007	0.999956	0.946072	-0.00907182	-0.341314	-0.0184042	0.969129	0.995942	0.971388	-0.255337	0.929509	0.99926	0.932911	-0.377216	0.991743
0.970817	0.649163	0.4478	0.737574	0.554107	0.992447	0.46751	0.665865	-0.368915	-0.252104	0.942416	0.99512	0.357387	0.469263	0.736233
-0.859861	-0.469757	0.854618	0.40136	-0.812717	-0.997112	-0.976866	0.730791	0.270101	-0.196202	0.835801	-0.998969	-0.877307	0.838327	-0.699053
0.140176	0.855843	0.632097	0.948478	0.446668	0.975631	0.0677467	0.997348	0.574028	0.38037	0.96249	0.403556	0.964075	0.998866	0.335899
0.587605	0.998157	0.537422	0.998256	0.634343	0.992835	-0.0168527	0.79913	-0.0774941	0.0421971	0.989639	0.46534	0.996528	0.979438	-0.160237
-0.975706	0.874375	-0.959444	0.840074	-0.938513	0.997775	-0.975986	0.90455	-0.747672	-0.701731	-0.0815887	-0.138749	0.412295	0.472123	0.296738
-0.0257647	0.890794	-0.477208	0.968368	-0.274395	0.976003	-0.798478	0.622396	-0.984844	-0.923442	0.995218	-0.123284	0.930919	0.98811	-0.853463
-0.996187	0.798686	-0.848138	0.976562	-0.991616	0.909484	-0.4141	0.33311	0.216995	-0.208479	0.966993	-0.985536	0.925651	0.999171	-0.168502
0.4174	0.928494	0.725004	0.990031	0.541232	0.971542	0.396025	0.999726	0.708692	0.521411	0.987109	0.266577	0.85709	0.954725	0.243954
0.996566	0.992934	0.99935	0.98964	0.998129	0.999685	0.999273	0.992684	0.987686	0.983446	0.999989	0.996939	0.993473	0.990295	0.999085
0.968572	0.999994	0.9694	0.990006	0.923814	0.989528	0.989367	0.994449	0.98985	0.958969	0.984038	0.908847	0.983436	0.9993	0.947694
0.823658	0.988274	0.90059	0.997799	0.784242	0.975973	0.978434	0.923032	0.998501	0.962584	0.887289	0.469276	0.806461	0.91592	0.772887
0.994393	0.998814	0.998362	0.986964	0.998449	0.993629	0.999549	0.990768	0.996901	0.981685	0.999643	0.996862	0.999758	0.990909	0.99839
Term Neonate #2
FLR-CGR	FLR-TR	CGR-TR	FLR-TL	CGR-TL	TR-TL	FLR-CGL	CGR-CGL	TR-CGL	TL-CGL	FLR-FLL	CGR-FLL	TR-FLL	TL-FLL	CGL-FLL
0.999996	0.995204	0.994938	0.982542	0.982039	0.996029	0.999224	0.999115	0.998284	0.989105	0.985257	0.984795	0.997267	0.999884	0.991229
0.998082	0.973884	0.986071	0.974966	0.98686	0.999988	0.98529	0.993979	0.998358	0.998623	0.886475	0.913422	0.968396	0.967183	0.952519
0.99865	0.99759	0.999847	0.98998	0.995978	0.997392	0.998233	0.999972	0.99995	0.996621	0.994903	0.988321	0.985508	0.970693	0.987153
0.967244	0.936009	0.994698	0.990829	0.992674	0.974984	0.944281	0.996902	0.999705	0.980095	0.993995	0.933657	0.891871	0.970093	0.902592
0.991283	0.977981	0.996951	0.918769	0.962774	0.98093	0.978247	0.99705	0.999999	0.980681	0.981369	0.947502	0.919665	0.8258	0.920165
0.976811	0.947778	0.994084	0.999996	0.977384	0.948634	0.973027	0.999855	0.995788	0.973645	0.99755	0.989395	0.967766	0.997735	0.986781
0.903889	0.821038	0.986328	0.749706	0.960735	0.993325	0.787477	0.975443	0.998403	0.998255	0.90144	0.629619	0.492983	0.389331	0.443045
0.903688	0.884103	0.999044	0.837112	0.990722	0.995717	0.822358	0.986783	0.992924	0.99965	0.865194	0.567153	0.530603	0.449961	0.426195
0.958315	0.82879	0.954116	0.856881	0.968451	0.998635	0.82962	0.954559	0.999999	0.998712	0.989868	0.908037	0.740941	0.775001	0.741938
0.976084	0.910886	0.97881	0.931813	0.988428	0.998545	0.910545	0.978641	1	0.9985	0.98806	0.930936	0.836431	0.864769	0.835979
0.998609	0.925191	0.943914	0.949538	0.964754	0.997536	0.950792	0.965805	0.997245	0.999992	0.999845	0.997526	0.918365	0.943867	0.945189
0.999165	0.959414	0.970136	0.977811	0.985554	0.997202	0.981147	0.988225	0.995827	0.999863	0.999354	0.99705	0.948658	0.969649	0.973566
0.999182	0.984845	0.977028	0.992721	0.98704	0.998564	0.992599	0.986878	0.998618	0.999999	0.999656	0.997778	0.989056	0.995539	0.995443
0.998619	0.999996	0.998459	0.999789	0.997329	0.999845	0.988052	0.994784	0.987592	0.984678	0.999617	0.999691	0.999531	0.998838	0.991939
0.997985	0.99979	0.999076	0.997536	0.999977	0.998764	0.999871	0.996838	0.999332	0.996281	0.999996	0.997812	0.999732	0.997344	0.999911
0.986797	0.999885	0.989144	0.996242	0.997116	0.997444	0.987575	0.999988	0.989849	0.997474	0.999926	0.988695	0.999995	0.997223	0.989415
0.925237	0.998385	0.90219	0.987629	0.854301	0.994943	0.976376	0.821401	0.987074	0.99818	0.998992	0.907276	0.999929	0.993672	0.98509
0.820365	0.999997	0.821772	0.993801	0.878851	0.994073	0.90133	0.987102	0.902395	0.943894	0.999609	0.836031	0.999675	0.996521	0.913087
-0.755338	0.999388	-0.777803	0.986939	-0.851043	0.991971	0.899568	-0.965716	0.914298	0.958182	0.998083	-0.794451	0.999637	0.995018	0.924877
-0.863523	0.998625	-0.888772	0.998696	-0.836653	0.994647	0.609428	-0.126418	0.567029	0.649106	0.999943	-0.858075	0.998007	0.999185	0.61788
-0.998667	0.999737	-0.999588	0.997319	-0.992214	0.99538	0.45803	-0.411543	0.437535	0.521848	0.999193	-0.995789	0.99801	0.999453	0.493363
-0.552771	0.996332	-0.622051	0.998605	-0.596004	0.999461	0.37016	0.569527	0.28931	0.320589	0.999624	-0.575408	0.998304	0.999677	0.344554
-0.504276	0.999942	-0.513531	0.999892	-0.491517	0.999676	0.49899	0.496724	0.489644	0.511685	0.999805	-0.48713	0.999535	0.999987	0.516001
0.124964	0.999788	0.104493	0.999992	0.121094	0.99986	0.624778	0.852757	0.608556	0.621728	0.999962	0.116296	0.999929	0.999988	0.617936
0.641193	0.999401	0.667361	0.996226	0.705381	0.998633	0.835222	0.957531	0.853749	0.879801	0.998911	0.676293	0.999927	0.99919	0.859965
0.838866	0.999948	0.844367	0.996666	0.880481	0.997446	0.869012	0.998318	0.874008	0.906484	0.999259	0.8592	0.999599	0.999068	0.887416
0.999906	0.999268	0.998649	0.9919	0.990066	0.996034	0.981254	0.97852	0.98791	0.997785	0.996946	0.995782	0.999204	0.99879	0.993308
0.972252	0.99959	0.965158	0.99198	0.934885	0.995191	0.996081	0.947751	0.998204	0.999271	0.996043	0.947615	0.998179	0.999288	1
0.937479	0.998902	0.920148	0.989946	0.878826	0.995485	0.995176	0.967102	0.989488	0.971294	0.993659	0.892403	0.997835	0.999572	0.977835
0.887866	0.996661	0.847332	0.984587	0.793711	0.99558	0.962147	0.97965	0.93668	0.899652	0.98805	0.806338	0.997336	0.999778	0.908642
0.910725	0.995487	0.867421	0.985359	0.826976	0.997092	0.959437	0.990221	0.928353	0.897325	0.986527	0.830885	0.9976	0.999976	0.900387
0.922737	0.980395	0.8287	0.966611	0.793162	0.998152	0.920854	0.999988	0.825972	0.790194	0.971678	0.805523	0.999191	0.999788	0.802635
0.954545	0.97532	0.865176	0.968639	0.850548	0.999595	0.939962	0.99896	0.841412	0.825685	0.971013	0.85563	0.999825	0.999953	0.831142
0.99113	0.931512	0.874913	0.934753	0.879242	0.999959	0.950568	0.983403	0.772528	0.77822	0.958827	0.912581	0.996449	0.997168	0.823248
0.999951	0.899701	0.903964	0.925456	0.929148	0.998007	0.960062	0.957255	0.74164	0.782496	0.962076	0.96472	0.984652	0.993704	0.847331
0.985944	0.88001	0.946995	0.928585	0.977538	0.993429	0.981224	0.935206	0.77188	0.83957	0.986908	0.999983	0.945092	0.976284	0.937269
0.937704	0.824124	0.969575	0.917858	0.998579	0.981242	0.974666	0.836239	0.67656	0.805831	0.999354	0.949588	0.843954	0.931534	0.965995
0.948308	0.923037	0.997412	0.981365	0.991617	0.97976	0.971428	0.845895	0.805359	0.90772	0.993081	0.904479	0.871472	0.952008	0.992578
0.920586	0.951929	0.995962	0.987604	0.970476	0.988211	0.978444	0.820091	0.868151	0.933899	0.984086	0.836539	0.882349	0.943995	0.999569
0.902847	0.9997	0.892043	0.982969	0.808456	0.987176	0.823394	0.499407	0.837048	0.913655	0.71513	0.345113	0.732039	0.831405	0.985491
0.858764	0.978004	0.946748	0.889115	0.998044	0.965024	0.0146082	0.524862	0.222849	0.470624	0.669748	0.955637	0.809909	0.935354	0.752293
0.895633	0.96243	0.982759	0.931538	0.996063	0.99528	0.271088	0.670933	0.522265	0.602555	0.788541	0.979784	0.925902	0.95819	0.805717
0.680744	0.956334	0.865117	0.94205	0.887036	0.998965	0.289824	0.898378	0.5569	0.594104	0.841657	0.968524	0.962738	0.974043	0.760767
0.576828	0.943512	0.814904	0.950415	0.802258	0.999769	0.308499	0.954973	0.60625	0.589017	0.868601	0.905801	0.983718	0.979628	0.739306
0.548174	0.934157	0.810549	0.951193	0.779519	0.99869	0.368787	0.979572	0.676215	0.637633	0.885183	0.874347	0.992928	0.985552	0.758894
0.451868	0.927386	0.752789	0.948078	0.712124	0.998214	0.324668	0.990466	0.654932	0.608621	0.900869	0.79432	0.997849	0.992152	0.70306
0.514278	0.922731	0.805107	0.942308	0.771696	0.998523	0.39197	0.990576	0.716283	0.677317	0.91403	0.817958	0.999758	0.997087	0.731459
0.492576	0.926108	0.784496	0.924697	0.786799	0.999993	0.388175	0.993234	0.707169	0.709796	0.938662	0.762464	0.999396	0.999259	0.682163
0.58851	0.933246	0.839665	0.899573	0.882532	0.996427	0.481692	0.991993	0.764352	0.816076	0.962659	0.785408	0.99565	0.984224	0.700947
0.720693	0.963709	0.879607	0.877488	0.964883	0.973675	0.637269	0.993526	0.819869	0.928794	0.996394	0.776914	0.982884	0.915016	0.700357
0.878995	0.989499	0.938686	0.884684	0.999927	0.942777	0.822363	0.994152	0.895966	0.992777	0.989265	0.799879	0.957755	0.807062	0.730392
0.982387	0.999669	0.986867	0.935644	0.985115	0.94441	0.962495	0.996237	0.969153	0.996307	0.934083	0.850912	0.924593	0.747948	0.802181
0.999734	0.999899	0.999305	0.969876	0.975237	0.966316	0.996789	0.998371	0.995551	0.986266	0.898159	0.887777	0.904317	0.763999	0.860072
0.99912	0.9996	0.997535	0.981187	0.972228	0.986255	0.999896	0.999621	0.999089	0.978303	0.927925	0.94274	0.91701	0.838501	0.933199
0.999923	0.999033	0.998409	0.99027	0.988464	0.995431	0.999757	0.999954	0.997819	0.986958	0.957044	0.960573	0.943368	0.907382	0.963208
0.999599	0.996589	0.998525	0.991476	0.994767	0.998846	0.999963	0.999317	0.995838	0.990313	0.983861	0.978403	0.965739	0.952163	0.985372
0.995305	0.99615	0.999958	0.99434	0.999955	0.999826	0.999313	0.998208	0.998714	0.997594	0.995333	0.98132	0.983041	0.979446	0.991073
0.987852	0.994554	0.998668	0.994427	0.99873	0.999999	0.996785	0.997127	0.999707	0.999677	0.999805	0.984589	0.9923	0.992149	0.995007
0.978888	0.994488	0.994924	0.995312	0.994068	0.999967	0.992208	0.996727	0.999803	0.999607	0.9993	0.985851	0.997715	0.998234	0.996176
0.967991	0.995029	0.988173	0.996173	0.986223	0.999925	0.985264	0.996655	0.997399	0.996442	0.996479	0.985626	0.999875	0.999994	0.996135
0.961133	0.995195	0.983548	0.99639	0.981102	0.999915	0.979145	0.997179	0.994333	0.992858	0.992245	0.987996	0.999648	0.999215	0.996804
0.954	0.997908	0.971386	0.998465	0.969142	0.999957	0.969793	0.998314	0.983534	0.981816	0.988773	0.988088	0.996364	0.995532	0.995354
0.951385	0.998259	0.967898	0.998487	0.966884	0.999992	0.963355	0.999137	0.9775	0.976648	0.983654	0.991295	0.992564	0.992068	0.995908
0.954917	0.999893	0.950479	0.999981	0.953075	0.999964	0.955057	1	0.950626	0.953218	0.982551	0.993471	0.97973	0.98139	0.993525
0.958979	0.999552	0.950067	0.999927	0.955495	0.99984	0.94816	0.999353	0.938226	0.944264	0.979066	0.996603	0.972537	0.976544	0.992996
0.980144	0.983454	0.928005	0.989749	0.941776	0.999245	0.948452	0.992461	0.875347	0.893467	0.984849	0.99968	0.937138	0.949985	0.989041
0.996957	0.964843	0.941418	0.973843	0.953167	0.999326	0.942891	0.965989	0.822194	0.842541	0.991116	0.998468	0.921314	0.93497	0.978818
0.983988	0.99998	0.985094	1	0.98399	0.99998	0.882844	0.952419	0.885793	0.88285	0.996784	0.995107	0.99727	0.996785	0.917643
0.966976	0.999943	0.969633	0.985877	0.996002	0.987603	0.860363	0.961852	0.865738	0.93357	0.997647	0.982173	0.998321	0.995038	0.893279
0.867256	0.961814	0.970406	0.820855	0.996239	0.945832	0.967376	0.712831	0.861094	0.64938	0.948699	0.980179	0.999012	0.959326	0.837646
-0.93776	-0.787023	0.952287	-0.997295	0.96075	0.830241	0.12109	0.231175	0.517083	-0.0477993	-0.831036	0.972478	0.997189	0.869673	0.451495
-0.87581	-0.692123	0.95454	-0.992499	0.928246	0.77517	-0.00265692	0.484982	0.723616	0.124888	-0.787574	0.987188	0.989873	0.857	0.618311
-0.89363	-0.661437	0.927684	-0.999519	0.907124	0.684388	-0.124099	0.556234	0.826287	0.154826	-0.852149	0.996365	0.956117	0.867975	0.625005
-0.809052	-0.542479	0.932634	-0.899231	0.984644	0.855323	-0.244256	0.767551	0.947128	0.643866	-0.849051	0.997434	0.90441	0.994615	0.719694
-0.905551	-0.644056	0.907758	-0.851721	0.993575	0.949401	-0.540303	0.846256	0.991692	0.901114	-0.976	0.976204	0.795188	0.94539	0.710583
-0.955925	-0.752519	0.912715	-0.81782	0.95074	0.994415	-0.800795	0.941355	0.997057	0.99958	-0.989563	0.903639	0.649765	0.726358	0.70613
-0.931425	-0.997176	0.901463	-0.997056	0.900777	0.999999	-0.977034	0.987582	0.958272	0.957819	-0.515837	0.792241	0.450043	0.448631	0.686537
-0.687446	-0.930412	0.905785	-0.954717	0.872383	0.997324	-0.625111	0.996583	0.867689	0.829026	0.166392	0.601726	0.206594	0.134511	0.665642
-0.25282	-0.576507	0.9363	-0.773774	0.808508	0.963683	0.154021	0.917029	0.718548	0.506725	0.695688	0.519124	0.185884	-0.0832629	0.816923
-0.0206184	-0.302846	0.959081	-0.698793	0.72958	0.893359	0.625504	0.767158	0.554149	0.121012	0.893075	0.431399	0.158316	-0.302244	0.90965
0.377527	0.338759	0.999138	-0.528036	0.587031	0.620134	0.907658	0.731317	0.702372	-0.122848	0.979774	0.55519	0.520183	-0.34742	0.973287
0.67357	0.734739	0.996282	-0.507632	0.294884	0.211472	0.990851	0.767161	0.819569	-0.386707	0.999028	0.7055	0.763931	-0.469155	0.995837
0.907046	0.916427	0.999739	-0.335399	0.0924218	0.0696528	0.998192	0.880098	0.890714	-0.39142	0.994133	0.856184	0.867762	-0.43533	0.998837
0.999928	0.991339	0.992839	-0.185288	-0.173519	-0.0546296	0.975598	0.972901	0.938313	-0.396531	0.979383	0.976897	0.944371	-0.37998	0.999839
0.965662	0.999794	0.960192	0.8726	0.969533	0.86251	0.939418	0.996213	0.932269	0.987159	0.948161	0.998166	0.941518	0.982586	0.99965
0.876014	0.994613	0.921286	0.538546	0.878146	0.622984	0.899048	0.998747	0.93959	0.853109	0.919874	0.994982	0.955574	0.825872	0.998742
0.759663	0.986211	0.856812	0.438387	0.917522	0.581086	0.836552	0.991798	0.915689	0.859167	0.870019	0.981539	0.939614	0.824523	0.997935
0.675462	0.980569	0.806996	0.463847	0.96658	0.628629	0.776021	0.989253	0.884672	0.918708	0.822016	0.975161	0.917759	0.885787	0.997067
0.545782	0.975253	0.717534	0.457091	0.994741	0.642422	0.672196	0.987251	0.819251	0.965758	0.762651	0.958221	0.886782	0.923887	0.991532
0.41472	0.979383	0.58999	0.455951	0.998951	0.626342	0.505513	0.994768	0.66939	0.998402	0.665088	0.955343	0.802231	0.967872	0.980533
0.265433	0.982554	0.440108	0.490641	0.970338	0.644134	0.298042	0.999422	0.470366	0.977992	0.6018	0.929737	0.73983	0.991178	0.941712
-0.178006	0.953294	0.127527	0.276451	0.896469	0.553812	-0.257577	0.996676	0.0463053	0.857393	0.29565	0.887412	0.570383	0.999799	0.84691
-0.467921	0.92574	-0.0989653	0.226429	0.754866	0.577954	-0.627035	0.981852	-0.285887	0.61678	0.173326	0.789291	0.532893	0.998531	0.658519
-0.876915	0.822304	-0.447581	-0.0576169	0.530371	0.520724	-0.968669	0.968811	-0.655215	0.303754	-0.0750945	0.545139	0.505691	0.999847	0.320395
-0.914024	0.891885	-0.631739	0.221301	0.193327	0.638424	-0.995298	0.949019	-0.843885	-0.125802	0.372181	0.0363346	0.751715	0.987511	-0.280529
-0.976706	0.874031	-0.749414	0.260347	-0.0471022	0.696666	-0.999958	0.978633	-0.869538	-0.251481	0.623113	-0.440768	0.924635	0.917386	-0.615913
-0.99802	0.967108	-0.949193	0.671476	-0.623534	0.837881	-0.990329	0.979641	-0.993046	-0.767791	0.937104	-0.913293	0.995067	0.887898	-0.976468
-0.888431	0.999465	-0.902967	0.996399	-0.92415	0.998639	-0.566156	0.881352	-0.592811	-0.634008	0.999575	-0.87468	0.998088	0.993506	-0.541899
0.0914345	0.989295	-0.0548602	0.988078	-0.0629658	0.999967	0.989058	0.237345	0.956942	0.954553	0.999609	0.0635415	0.99299	0.991998	0.984544
-0.630492	0.97566	-0.444935	0.980055	-0.463668	0.999779	0.798933	-0.0369017	0.911372	0.902516	0.99933	-0.601666	0.983031	0.986671	0.820406
0.895035	0.971225	0.975501	0.989726	0.949607	0.995298	0.833184	0.992363	0.940913	0.903689	0.999987	0.892753	0.97	0.988985	0.830358
0.580186	0.960307	0.784352	0.986578	0.705399	0.992967	0.666603	0.993881	0.848072	0.779376	0.999772	0.562666	0.954133	0.982867	0.650537
0.699037	0.962473	0.866862	0.995713	0.762184	0.983449	0.706142	0.99995	0.871797	0.76861	0.996764	0.63929	0.937543	0.985055	0.646936
0.630057	0.961318	0.819578	0.995322	0.702134	0.983432	0.668689	0.998709	0.847625	0.737397	0.992296	0.528999	0.919789	0.975685	0.571423
0.674464	0.970435	0.832723	0.999312	0.701388	0.978721	0.709209	0.998842	0.858401	0.734874	0.97976	0.513021	0.902479	0.97166	0.553731
0.732888	0.98063	0.851951	0.999704	0.749213	0.985103	0.763013	0.998969	0.87484	0.778504	0.961071	0.516377	0.888337	0.954069	0.554715
0.786766	0.992234	0.857433	0.999975	0.782424	0.991339	0.821201	0.998321	0.885802	0.817184	0.930148	0.505165	0.877253	0.932697	0.554309
0.880856	0.999304	0.897904	0.999375	0.86357	0.99736	0.902074	0.998901	0.917547	0.886252	0.893487	0.574442	0.87611	0.908805	0.612172
0.925385	0.998981	0.907337	0.999594	0.914205	0.999862	0.946178	0.99825	0.930607	0.936568	0.862242	0.60593	0.884222	0.876329	0.651908
0.974899	0.993356	0.942798	0.998145	0.959533	0.99852	0.985219	0.998628	0.95896	0.972961	0.849197	0.710306	0.904328	0.879775	0.746187
0.988253	0.987883	0.952561	0.999179	0.981252	0.993359	0.995906	0.998022	0.969811	0.991427	0.866239	0.779707	0.933284	0.885766	0.81753
0.998546	0.985448	0.974852	0.997949	0.993046	0.994308	0.99996	0.998025	0.986926	0.99848	0.899835	0.87501	0.96089	0.925917	0.903695
0.999688	0.987139	0.982839	0.99907	0.997681	0.993115	0.998968	0.997522	0.993382	0.999997	0.941546	0.932839	0.983293	0.9552	0.955877
0.999761	0.991299	0.99394	0.999292	0.999876	0.995549	0.995469	0.997311	0.999323	0.998342	0.973536	0.978301	0.995147	0.981444	0.990855
0.999308	0.995682	0.998445	0.999985	0.999495	0.99617	0.993611	0.99712	0.999797	0.994208	0.993299	0.996909	0.999739	0.993911	0.999996
0.998185	0.998888	0.999914	0.999572	0.995996	0.997081	0.990395	0.996925	0.995813	0.985927	0.999957	0.9987	0.999282	0.999258	0.991634
0.996605	0.999997	0.996404	0.99769	0.988711	0.997851	0.987248	0.997003	0.986863	0.974156	0.995986	0.985236	0.996199	0.999766	0.969038
0.995651	0.998578	0.989269	0.992857	0.977424	0.997805	0.984992	0.996788	0.974391	0.957363	0.983402	0.962222	0.991676	0.998025	0.937327
0.992596	0.993256	0.97182	0.986247	0.95887	0.998758	0.979357	0.996658	0.949315	0.932478	0.962992	0.923125	0.987748	0.994295	0.88863
0.993207	0.984288	0.957057	0.971686	0.937593	0.998138	0.978861	0.99601	0.927369	0.902821	0.93483	0.887161	0.982841	0.992262	0.842442
0.990282	0.9644	0.91825	0.952124	0.900354	0.999073	0.970275	0.994503	0.871736	0.849838	0.895758	0.825229	0.981427	0.988775	0.761551
0.994169	0.939262	0.896777	0.910446	0.860535	0.997105	0.97331	0.992381	0.83543	0.79122	0.84218	0.779127	0.97608	0.989786	0.695958
0.994742	0.884141	0.831642	0.841451	0.781688	0.996416	0.964798	0.986659	0.730141	0.669725	0.768955	0.699439	0.97856	0.992475	0.573754
0.999789	0.797461	0.784886	0.678409	0.663159	0.984292	0.979374	0.983322	0.659099	0.51597	0.648239	0.632446	0.976374	0.999187	0.481017
0.998229	0.660486	0.70398	0.418624	0.471904	0.958376	0.991856	0.982524	0.55948	0.299551	0.530401	0.579889	0.986843	0.991928	0.418111
0.973347	0.210544	0.42913	-0.000456799	0.228894	0.977488	0.9331	0.990704	0.548015	0.359191	0.315372	0.524602	0.994096	0.948824	0.635539
0.948127	0.54083	0.780165	0.195592	0.497197	0.930667	0.4321	0.696368	0.992247	0.968923	0.460471	0.718769	0.995688	0.960594	0.999497
0.983656	0.95627	0.887976	0.951602	0.880712	0.999879	0.956993	0.889116	0.999997	0.999837	0.987768	0.943548	0.99018	0.987885	0.990524
0.85749	0.997338	0.892723	0.870118	0.999686	0.903739	0.85916	0.999995	0.894185	0.999762	0.832094	0.998872	0.870322	0.997368	0.998712
0.840977	0.402359	-0.156965	0.997592	0.801422	0.46489	0.746465	0.987802	-0.308838	0.698512	0.977606	0.936009	0.200692	0.960655	0.869783
0.74766	0.918586	0.424332	0.998882	0.778211	0.89888	0.50109	0.949338	0.118272	0.541431	0.948574	0.91943	0.746238	0.962475	0.749266
0.671281	0.969673	0.46977	0.995413	0.739115	0.941843	0.29735	0.907283	0.0549825	0.387331	0.946144	0.87509	0.838326	0.972777	0.590438
0.877019	0.986901	0.788019	0.999037	0.897255	0.978872	0.430456	0.811183	0.279199	0.469645	0.9799	0.955237	0.93488	0.987709	0.601865
0.944868	0.992852	0.899033	0.999823	0.950869	0.990428	0.518092	0.769606	0.412305	0.534112	0.989809	0.981869	0.965738	0.992316	0.634613
0.993974	0.995767	0.979691	0.999969	0.993074	0.996464	0.69044	0.765575	0.621029	0.684687	0.995214	0.999928	0.982019	0.994408	0.757827
0.999321	0.995984	0.992007	0.999284	0.997211	0.998658	0.79578	0.817559	0.738362	0.772298	0.9974	0.999378	0.986941	0.993959	0.837354
0.996231	0.996303	1	0.998308	0.999589	0.999613	0.884123	0.840261	0.840712	0.855455	0.998143	0.989097	0.989219	0.992912	0.910944
0.996608	0.99458	0.999763	0.996282	0.999993	0.99984	0.925951	0.891729	0.881666	0.889974	0.998826	0.99145	0.988375	0.990939	0.943158
0.983892	0.994061	0.997502	0.995097	0.996748	0.99995	0.95475	0.886204	0.916715	0.920656	0.99873	0.973635	0.987316	0.98885	0.968522
0.992184	0.989825	0.999844	0.992435	0.999998	0.999806	0.968297	0.929557	0.9229	0.930304	0.999225	0.986503	0.983457	0.986834	0.977379
0.97347	0.988212	0.997025	0.991981	0.994583	0.999636	0.976399	0.901077	0.931824	0.941273	0.998959	0.962018	0.980198	0.985182	0.985235
0.998175	0.97517	0.986765	0.98783	0.99542	0.997747	0.981916	0.96869	0.915609	0.940521	0.999736	0.996522	0.969821	0.983994	0.986009
-0.856503	0.959917	-0.966838	0.983403	-0.935934	0.994839	0.983255	-0.7481	0.892764	0.93387	0.999999	-0.855611	0.959432	0.983088	0.983568
-0.806389	0.999984	-0.803033	0.996343	-0.853973	0.995844	0.914512	-0.976703	0.91221	0.945736	0.967655	-0.929499	0.966214	0.985673	0.986993
0.236262	0.870533	-0.272503	0.508016	-0.716938	0.866122	0.0747688	-0.951304	0.555821	0.896921	0.226152	-0.893083	0.676233	0.953921	0.988274
0.724495	0.835679	0.22688	0.324156	-0.417212	0.790453	-0.245659	-0.846137	0.327095	0.837382	-0.241524	-0.843857	0.331122	0.839706	0.999991
0.870704	0.9411	0.653125	0.937326	0.644761	0.99994	0.595188	0.123022	0.831847	0.837898	-0.401517	-0.800025	-0.0681921	-0.0572203	0.496988
0.910114	0.956543	0.74974	0.99971	0.899877	0.963284	0.992116	0.85101	0.985545	0.994845	0.300461	-0.121759	0.565522	0.323331	0.417624
0.923099	0.96843	0.798091	0.998736	0.941263	0.954674	0.999999	0.922683	0.968699	0.998681	0.985624	0.844857	0.996625	0.975886	0.985807
0.934647	0.962826	0.803854	0.999831	0.927959	0.967625	0.99428	0.891325	0.986169	0.996074	0.997444	0.906853	0.979665	0.998588	0.99937
0.929996	0.958295	0.786167	0.99747	0.901513	0.976187	0.982265	0.844583	0.994883	0.993108	0.999554	0.918598	0.966406	0.999149	0.987428
0.936652	0.950322	0.781096	0.989913	0.877579	0.984836	0.954096	0.788753	0.999924	0.986905	0.996583	0.904522	0.972784	0.998232	0.975574
0.922585	0.939278	0.734176	0.978623	0.823519	0.989774	0.909144	0.678086	0.996858	0.975364	0.99323	0.871521	0.972783	0.995889	0.951371
0.922627	0.929083	0.71454	0.962197	0.782703	0.994697	0.84867	0.579004	0.984118	0.960643	0.984779	0.841545	0.979229	0.99489	0.927686
0.884012	0.907638	0.606143	0.933189	0.656951	0.997851	0.738975	0.338316	0.953524	0.931733	0.970355	0.744827	0.982179	0.992382	0.879898
0.854985	0.895025	0.533905	0.900981	0.545302	0.999908	0.613555	0.115024	0.901344	0.895399	0.949747	0.649672	0.989658	0.991509	0.829897
0.710308	0.871112	0.273088	0.838782	0.212548	0.998053	0.38989	-0.371244	0.791859	0.828412	0.902363	0.337595	0.997705	0.991539	0.748692
0.618995	0.901965	0.21917	0.826323	0.0691586	0.988508	0.197412	-0.647742	0.601371	0.715239	0.860876	0.133257	0.996191	0.997924	0.668749
0.392082	0.944677	0.0686529	0.804101	-0.231617	0.954611	-0.0522773	-0.939169	0.278168	0.551643	0.753776	-0.308972	0.927615	0.996772	0.616827
0.396905	0.99618	0.315234	0.929416	0.0301699	0.958092	-0.141323	-0.96474	-0.0543327	0.23398	0.720558	-0.350446	0.778357	0.925584	0.584604
0.206673	0.992388	0.325593	0.973348	-0.023217	0.937696	-0.220423	-0.999901	-0.338869	0.00914417	0.491707	-0.750339	0.380727	0.678296	0.74096
0.285455	0.953901	0.559929	0.966486	0.521927	0.998979	-0.202504	-0.996341	-0.487071	-0.447118	0.437543	-0.736885	0.147505	0.192037	0.791964
-0.0338102	0.777106	0.602735	-0.0618136	0.999607	0.58013	-0.0808851	-0.993419	-0.690163	-0.989818	-0.144186	-0.98411	-0.73484	-0.978746	0.997971
0.72355	0.950713	0.901923	0.670011	0.997211	0.867171	-0.676274	-0.997807	-0.871357	-0.999964	-0.761354	-0.103349	-0.522798	-0.0288223	0.0372863
-0.230527	0.362469	0.823334	0.563365	0.674085	0.974225	0.627653	-0.902216	-0.498047	-0.2896	0.904141	-0.624155	-0.0704566	0.156377	0.900086
-0.765717	0.301916	0.381981	0.971976	-0.59306	0.517565	0.853642	-0.988654	-0.238825	0.707276	0.965308	-0.907095	0.0425132	0.876873	0.960031
-0.00548606	0.763038	0.642158	0.980141	0.192921	0.876058	0.619019	-0.78876	-0.0352957	0.450984	0.962484	-0.276615	0.559031	0.889563	0.808899
0.331014	0.892223	0.721475	0.992271	0.445548	0.941364	0.617586	-0.537735	0.195844	0.515219	0.971397	0.0974709	0.759466	0.934423	0.786686
0.596315	0.943009	0.829459	0.995403	0.670459	0.970546	0.617081	-0.263709	0.320059	0.538877	0.988519	0.468175	0.881902	0.969503	0.728895
0.715309	0.966616	0.870484	0.997209	0.765482	0.983047	0.675362	-0.0322687	0.46385	0.618421	0.993588	0.631714	0.931448	0.982375	0.754413
0.815829	0.982565	0.909122	0.998162	0.849379	0.992027	0.778805	0.272628	0.648604	0.739356	0.998111	0.778756	0.969285	0.992552	0.815875
0.870594	0.991149	0.928204	0.998447	0.89665	0.997005	0.938691	0.647597	0.884615	0.918028	0.999885	0.863031	0.989021	0.997487	0.943813
0.917835	0.996501	0.947802	0.998481	0.938315	0.999593	0.951619	0.995408	0.973972	0.967105	0.999841	0.924764	0.997832	0.999304	0.956943
0.94675	0.999085	0.959654	0.997796	0.966028	0.999721	0.608559	0.831638	0.641938	0.659871	0.996833	0.969357	0.999322	0.999913	0.669738
0.964962	0.999814	0.969846	0.995553	0.985389	0.997185	0.316438	0.554256	0.334684	0.404395	0.994084	0.987752	0.995995	0.999895	0.417595
0.971521	0.999885	0.974999	0.988806	0.996001	0.990954	0.169593	0.398285	0.184504	0.314737	0.981567	0.998899	0.98435	0.999095	0.354817
0.954941	0.997018	0.974995	0.964641	0.999401	0.982103	-0.0192	0.278406	0.0580061	0.244998	0.979827	0.994991	0.992327	0.997854	0.180996
0.908471	0.982096	0.970939	0.907239	0.999996	0.970232	-0.206376	0.221464	-0.0183557	0.224328	0.974107	0.97944	0.999257	0.978843	0.0201864
0.808955	0.941995	0.959337	0.81735	0.999896	0.963308	-0.453882	0.156659	-0.12849	0.142397	0.999716	0.822723	0.949719	0.830837	-0.432536
0.762518	0.925709	0.950576	0.790936	0.998981	0.963619	-0.549924	0.121029	-0.193161	0.0761117	0.999653	0.7452	0.915417	0.774532	-0.571749
0.767687	0.938696	0.941547	0.844832	0.991428	0.977491	-0.587911	0.0670489	-0.272995	-0.0638855	0.994442	0.695952	0.897183	0.783807	-0.66981
0.840292	0.969706	0.947266	0.923508	0.983968	0.98923	-0.493311	0.057051	-0.265884	-0.121919	0.998276	0.807028	0.953699	0.899406	-0.543509
0.903865	0.991832	0.951051	0.980686	0.970084	0.997623	-0.377351	0.0551141	-0.256148	-0.188936	0.997388	0.870604	0.980029	0.963998	-0.443255
0.958238	0.99997	0.960409	0.999098	0.969518	0.999395	-0.169258	0.119657	-0.161672	-0.127249	0.999626	0.950054	0.999385	0.997562	-0.196163
0.984848	0.994253	0.960623	0.995378	0.963642	0.999939	0.0018146	0.175205	-0.105251	-0.0942276	0.999805	0.981229	0.996175	0.997082	-0.0179479
0.997354	0.980165	0.963164	0.983696	0.96802	0.999825	0.193308	0.264121	-0.00497268	0.01371	0.999949	0.998039	0.978107	0.981824	0.203234
0.999992	0.958853	0.959959	0.968474	0.969445	0.999348	0.31585	0.312124	0.033482	0.0695317	0.999139	0.998969	0.946252	0.957308	0.354932
0.998197	0.942985	0.961265	0.960741	0.975663	0.998308	0.434118	0.379256	0.10953	0.167134	0.99873	0.993905	0.92502	0.945543	0.47895
0.993086	0.928144	0.965422	0.961519	0.987123	0.994691	0.518404	0.414434	0.162854	0.263518	0.993068	0.972404	0.877959	0.922562	0.615323
0.988373	0.926626	0.97302	0.965223	0.99375	0.992694	0.592793	0.463446	0.246495	0.361634	0.995366	0.969171	0.886176	0.93561	0.667489
0.982886	0.964098	0.996516	0.996791	0.994478	0.98226	0.728211	0.589498	0.520072	0.671016	0.965218	0.900539	0.861139	0.941194	0.882065
0.913388	0.919341	0.999889	0.987401	0.837463	0.845498	0.601527	0.224223	0.238691	0.720357	0.731198	0.390164	0.403815	0.82993	0.984785
0.847289	0.731515	0.981944	0.915177	0.989493	0.944277	0.439613	-0.104577	-0.290823	0.0403069	0.989041	0.91642	0.824164	0.964654	0.302186
0.85981	0.78212	0.990653	0.969831	0.958347	0.91043	0.618692	0.130801	-0.00565838	0.408506	0.995921	0.902376	0.835156	0.987871	0.545279
0.867201	0.804455	0.993418	0.951892	0.978073	0.94778	0.685417	0.231805	0.118856	0.429312	0.938152	0.985971	0.960362	0.999114	0.390923
0.870048	0.856089	0.999618	0.983479	0.944912	0.935502	0.741677	0.314633	0.288274	0.608002	0.959252	0.973884	0.967236	0.994552	0.52193
0.866972	0.901676	0.997224	0.976169	0.954461	0.974027	0.790549	0.380191	0.44801	0.638811	0.968826	0.963409	0.980694	0.999501	0.614186
0.871082	0.944301	0.984189	0.984095	0.944475	0.987741	0.826907	0.444119	0.595794	0.71386	0.992383	0.924951	0.977648	0.998483	0.751334
0.889186	0.962985	0.979606	0.967904	0.975637	0.999822	0.89504	0.591798	0.741692	0.754227	0.999732	0.899546	0.968971	0.973466	0.884469
0.908984	0.973799	0.979959	0.968351	0.984253	0.999739	0.92797	0.688176	0.818912	0.80559	0.998603	0.885689	0.960423	0.95381	0.946364
0.926988	0.974188	0.987733	0.961738	0.994283	0.998759	0.959791	0.78442	0.871648	0.84616	0.995699	0.888249	0.949083	0.932218	0.981671
0.942617	0.976165	0.992611	0.966081	0.996864	0.9991	0.973567	0.841445	0.900792	0.881562	0.993496	0.898468	0.945102	0.930391	0.993243
0.953585	0.973869	0.997055	0.965927	0.999029	0.999466	0.9852	0.887855	0.920525	0.907268	0.992654	0.910148	0.939237	0.927519	0.998701
0.963808	0.974095	0.999129	0.970064	0.999698	0.999852	0.99145	0.920779	0.936258	0.93008	0.992895	0.925235	0.940264	0.934273	0.999933
0.970533	0.97195	0.999982	0.971432	0.999993	0.999998	0.995966	0.944995	0.946926	0.946219	0.993613	0.937141	0.939202	0.938447	0.99973
0.976948	0.971649	0.999723	0.974482	0.999937	0.999924	0.998508	0.963836	0.957291	0.960773	0.994955	0.950604	0.943029	0.947047	0.998948
0.981179	0.969918	0.99867	0.976086	0.999692	0.999642	0.999739	0.976513	0.964105	0.970866	0.996436	0.961393	0.945926	0.954269	0.998102
0.984913	0.968758	0.99706	0.977961	0.999337	0.999189	0.999968	0.986263	0.970708	0.979597	0.998212	0.97281	0.952204	0.963734	0.997703
0.986731	0.964613	0.994624	0.977383	0.99875	0.998557	0.999207	0.992413	0.974345	0.985027	0.999792	0.983217	0.959038	0.972869	0.998188
0.986984	0.957062	0.991223	0.974501	0.997902	0.997703	0.996859	0.99662	0.977013	0.98921	0.999074	0.99299	0.96865	0.983254	0.999344
0.979737	0.931123	0.985302	0.957882	0.995988	0.996635	0.987868	0.998955	0.976464	0.990856	0.983581	0.999796	0.981652	0.993978	0.999674
0.90569	0.796466	0.977701	0.854566	0.994142	0.994671	0.915385	0.999725	0.972506	0.991334	0.820935	0.985592	0.999134	0.998099	0.981353
-0.963593	-0.875668	0.972906	-0.931778	0.994919	0.99124	-0.975978	0.998698	0.959844	0.988487	-0.576334	0.773853	0.899321	0.833687	0.740534
-0.456321	-0.584603	0.988691	-0.727397	0.942533	0.981979	-0.841186	0.865015	0.930478	0.982945	0.443164	0.595441	0.468225	0.292795	0.111964
0.63292	-0.0740961	0.725192	-0.299149	0.549425	0.973749	-0.480382	0.374991	0.910243	0.980601	0.766836	0.982272	0.583259	0.383052	0.19456
0.865851	0.444623	0.833107	0.258846	0.707373	0.980279	0.155186	0.628609	0.953865	0.994386	0.872801	0.999901	0.825246	0.697362	0.617609
0.914412	0.686442	0.922044	0.564848	0.850529	0.987804	0.506193	0.811963	0.974611	0.997587	0.917783	0.999965	0.918757	0.846078	0.807028
0.941208	0.816873	0.963712	0.73292	0.919659	0.99112	0.690064	0.893996	0.981165	0.998138	0.944957	0.999936	0.960641	0.915173	0.888887
0.953191	0.882519	0.983406	0.820901	0.955149	0.993022	0.769097	0.92635	0.979312	0.996342	0.961888	0.999544	0.977479	0.945771	0.914552
0.966216	0.931015	0.993629	0.885425	0.975302	0.993981	0.829542	0.945446	0.976137	0.994052	0.973873	0.999501	0.989575	0.96784	0.934687
0.974436	0.962093	0.998769	0.930124	0.988854	0.995022	0.865748	0.956057	0.969422	0.989052	0.982439	0.999243	0.996083	0.982312	0.943926
0.983316	0.985276	0.999938	0.96521	0.99667	0.995703	0.898801	0.963545	0.960513	0.982152	0.988529	0.99951	0.999796	0.993629	0.954697
0.989481	0.997515	0.997215	0.98843	0.999975	0.99666	0.923665	0.969384	0.948369	0.971102	0.993001	0.999641	0.998855	0.999426	0.96246
0.994463	0.999233	0.989586	0.999511	0.997262	0.997521	0.94359	0.973162	0.929905	0.953482	0.995988	0.999877	0.991722	0.998299	0.969434
0.997771	0.988089	0.975619	0.994901	0.985953	0.998571	0.961163	0.977437	0.907247	0.928426	0.997902	0.999998	0.976054	0.986283	0.977014
0.999234	0.9619	0.950463	0.969246	0.958872	0.9996	0.971701	0.980201	0.870099	0.883686	0.998867	0.999964	0.947797	0.956434	0.981843
0.999904	0.917967	0.912386	0.914222	0.908524	0.999956	0.982312	0.984811	0.827456	0.822176	0.998988	0.999515	0.899199	0.895074	0.98974
0.999727	0.871264	0.859549	0.828079	0.814744	0.996632	0.985456	0.98916	0.775186	0.720769	0.997887	0.999133	0.837531	0.789902	0.994415
0.998965	0.845576	0.820421	0.716646	0.684184	0.978309	0.988054	0.994041	0.753204	0.600605	0.993658	0.997744	0.780186	0.63368	0.999116
0.995969	0.915655	0.875906	0.646024	0.574947	0.898362	0.986086	0.997023	0.836094	0.510145	0.985926	0.996948	0.835566	0.509318	1
0.992513	0.995185	0.975763	0.683098	0.588781	0.75139	0.982406	0.997861	0.959372	0.534686	0.978985	0.996564	0.954284	0.519807	0.999847
0.99236	0.991685	0.999986	0.872548	0.80561	0.802424	0.982487	0.99797	0.998297	0.76624	0.977124	0.995897	0.996368	0.748692	0.999639
0.992988	0.97635	0.995061	0.991166	0.968537	0.93905	0.98106	0.99708	0.999736	0.946702	0.979554	0.996468	0.999882	0.944217	0.999971
0.99601	0.978485	0.992993	0.998776	0.999205	0.987491	0.9855	0.99671	0.999304	0.992685	0.983462	0.995701	0.99967	0.991216	0.999932
0.997881	0.9844	0.993762	0.993	0.998581	0.998291	0.98811	0.99602	0.999747	0.999353	0.987914	0.995905	0.999775	0.999307	0.999999
0.999498	0.992145	0.995611	0.993422	0.996552	0.999943	0.992564	0.995923	0.999994	0.999974	0.991686	0.995266	0.999993	0.999898	0.999975
0.999994	0.997493	0.997741	0.996384	0.996683	0.999898	0.995714	0.99604	0.999762	0.999971	0.994895	0.995252	0.999542	0.999872	0.999964
0.999819	0.999868	0.999377	0.999102	0.998113	0.999658	0.997707	0.996237	0.998675	0.999679	0.997321	0.995747	0.998378	0.999525	0.999985
0.999327	0.999246	0.999998	0.999955	0.999631	0.99957	0.999172	0.997009	0.996839	0.99874	0.998958	0.996613	0.996433	0.998479	0.999988
0.999475	0.996782	0.998856	0.998535	0.999764	0.999659	0.999267	0.997502	0.992983	0.995733	0.999856	0.998781	0.995278	0.997473	0.999773
0.999817	0.99337	0.995388	0.995165	0.996863	0.999858	0.999421	0.998586	0.988881	0.991246	0.99994	0.999967	0.994574	0.996185	0.998986
0.999482	0.993165	0.988896	0.993195	0.988934	1	0.997473	0.999242	0.982364	0.982411	0.999172	0.997347	0.997091	0.99711	0.993758
0.994549	0.996319	0.98195	0.994146	0.977461	0.999748	0.99253	0.999841	0.978418	0.973538	0.997533	0.984777	0.999879	0.999278	0.981518
0.977835	0.999781	0.982007	0.999769	0.973109	0.999099	0.976488	0.99998	0.980789	0.971629	0.994892	0.951705	0.992559	0.996832	0.949739
0.943353	0.972706	0.994594	0.975589	0.993188	0.999919	0.936293	0.999786	0.992235	0.990567	0.991127	0.89088	0.933231	0.937742	0.881301
0.904046	0.861797	0.995922	0.773189	0.970067	0.98802	0.877629	0.998304	0.999485	0.982559	0.986121	0.820534	0.765619	0.657168	0.785865
0.860998	0.66936	0.954182	0.381504	0.798616	0.942111	0.77533	0.988772	0.988182	0.879582	0.978797	0.738563	0.50299	0.184075	0.629527
0.847416	0.513757	0.890869	0.136194	0.641395	0.919912	0.68822	0.968399	0.976012	0.812473	0.966979	0.684124	0.278143	-0.120784	0.480597
0.849941	0.419493	0.834823	0.0315325	0.553417	0.920535	0.587882	0.925882	0.980941	0.827082	0.936729	0.611728	0.0751864	-0.320343	0.267511
0.88173	0.368158	0.763236	-0.015201	0.458296	0.92406	0.468784	0.830047	0.993858	0.876085	0.655314	0.221467	-0.461044	-0.765231	-0.360016
0.952604	0.402088	0.661569	0.0367976	0.339061	0.929777	0.386476	0.648734	0.999856	0.935896	-0.99817	-0.932467	-0.345992	0.0236924	-0.330003
0.654719	0.984645	0.512715	0.873742	0.204407	0.945234	0.862704	0.182577	0.937738	0.999752	-0.177385	-0.860023	-0.00286199	0.323688	0.344659
0.978804	0.622481	0.76957	0.787375	0.896939	0.9726	0.965351	0.998333	0.805146	0.920966	0.935348	0.84308	0.305397	0.518405	0.810632
0.859907	0.78092	0.352676	0.823624	0.418746	0.997435	0.99777	0.823922	0.820867	0.859639	0.980932	0.942717	0.644632	0.697696	0.965774
0.889846	0.929947	0.659745	0.904496	0.610274	0.997948	0.996443	0.925128	0.895655	0.865341	0.989956	0.945413	0.868623	0.835116	0.998348
0.929078	0.984394	0.849487	0.956453	0.780656	0.992892	0.993073	0.966104	0.956897	0.915531	0.992896	0.966488	0.956462	0.914929	0.999999
0.948494	0.998168	0.92759	0.981693	0.870789	0.991418	0.988317	0.985696	0.977285	0.941193	0.994201	0.97706	0.985874	0.955518	0.998976
0.965873	0.999993	0.964895	0.991571	0.924172	0.99205	0.989115	0.993472	0.988556	0.961712	0.994792	0.987242	0.994403	0.973202	0.998961
0.976303	0.999762	0.980793	0.995136	0.950234	0.992748	0.989171	0.997492	0.992138	0.9699	0.995037	0.992992	0.996971	0.980393	0.998866
0.982583	0.99963	0.987273	0.995932	0.961842	0.993114	0.989133	0.999226	0.992765	0.971862	0.995071	0.996167	0.9974	0.982088	0.998837
0.986657	0.999795	0.989749	0.995232	0.966072	0.993055	0.989459	0.999834	0.992186	0.970616	0.994899	0.998048	0.996736	0.980315	0.99902
0.986043	0.999969	0.987316	0.993464	0.960595	0.99254	0.985404	0.999993	0.986707	0.959533	0.994555	0.998024	0.995341	0.97616	0.997779
0.984257	0.999955	0.982536	0.99039	0.950355	0.991658	0.98179	0.999909	0.979943	0.946082	0.993999	0.997684	0.992917	0.969319	0.996679
0.974086	0.999679	0.968046	0.986401	0.923665	0.990246	0.966765	0.999538	0.959981	0.911596	0.993109	0.99388	0.989823	0.960342	0.990065
0.957277	0.999121	0.94431	0.981041	0.883085	0.988304	0.945773	0.999298	0.931322	0.86489	0.991897	0.986258	0.985698	0.94847	0.979377
0.920014	0.998586	0.897881	0.974983	0.80989	0.98542	0.898682	0.998681	0.874096	0.778708	0.989983	0.966127	0.981078	0.933833	0.951605
0.859603	0.998132	0.826781	0.968007	0.703889	0.981528	0.823521	0.997763	0.787326	0.654828	0.98765	0.929043	0.976233	0.916738	0.902231
0.776749	0.998019	0.735586	0.960357	0.570381	0.975993	0.728305	0.99729	0.683751	0.508403	0.984583	0.874939	0.971627	0.896788	0.836941
0.672395	0.998368	0.62902	0.953774	0.418867	0.969382	0.602792	0.995913	0.556235	0.33514	0.981586	0.801405	0.969073	0.878805	0.744107
0.594706	0.998706	0.553047	0.946301	0.302867	0.961519	0.527368	0.996689	0.483472	0.224374	0.979636	0.744013	0.968156	0.86212	0.687222
0.521744	0.999347	0.490583	0.943425	0.209348	0.954788	0.447666	0.996412	0.415069	0.125833	0.978794	0.685437	0.970754	0.855493	0.621348
0.514684	0.999486	0.486947	0.939511	0.189881	0.950004	0.4513	0.997379	0.422473	0.118345	0.981349	0.669903	0.974685	0.856143	0.614428
0.518788	0.999721	0.498443	0.94146	0.200208	0.949163	0.456801	0.997478	0.435655	0.130164	0.983671	0.664177	0.979144	0.865413	0.609441
0.579432	0.999668	0.558224	0.944919	0.280757	0.953045	0.519951	0.997464	0.497753	0.21173	0.987919	0.698735	0.983595	0.882782	0.646043
0.639786	0.999648	0.619162	0.950915	0.37055	0.958793	0.579453	0.997101	0.557618	0.298804	0.99009	0.741379	0.986013	0.898032	0.688168
0.714678	0.999568	0.69381	0.960472	0.491716	0.968239	0.645427	0.995531	0.622697	0.407284	0.992463	0.795005	0.988433	0.91912	0.734164
0.78212	0.999415	0.760356	0.967416	0.598864	0.975508	0.711354	0.994319	0.686905	0.510222	0.993466	0.848128	0.988982	0.932197	0.786921
0.830816	0.999171	0.807464	0.975171	0.686938	0.98338	0.7443	0.990064	0.716488	0.577923	0.993972	0.886825	0.988683	0.945013	0.813033
0.881442	0.998928	0.858636	0.980664	0.77197	0.988671	0.796344	0.987594	0.767494	0.662578	0.994231	0.927016	0.9882	0.954014	0.856628
0.899328	0.997979	0.869722	0.98206	0.800736	0.992058	0.788193	0.977955	0.74749	0.658001	0.99308	0.944458	0.983609	0.953118	0.855015
0.933799	0.99783	0.908217	0.98683	0.863623	0.995339	0.822738	0.971651	0.783529	0.719953	0.99289	0.96975	0.982899	0.960558	0.884549
0.923112	0.99452	0.877851	0.978948	0.825192	0.994923	0.750268	0.946808	0.677035	0.599528	0.988784	0.97019	0.96775	0.937482	0.840597
0.944533	0.996596	0.914243	0.990626	0.890816	0.998515	0.673205	0.878713	0.609952	0.565882	0.98955	0.982017	0.974295	0.960578	0.772791
0.99967	0.999919	0.99926	0.999891	0.99994	0.999622	0.955824	0.963063	0.951995	0.960051	0.993703	0.996254	0.992192	0.995246	0.98274
0.975126	0.973321	0.999968	0.737007	0.868486	0.872425	0.981318	0.914265	0.910994	0.593204	0.996375	0.952737	0.950275	0.676842	0.994127
0.872088	0.910798	0.996325	0.517227	0.869877	0.824428	0.97022	0.727585	0.783673	0.294517	0.999729	0.860455	0.900937	0.497156	0.975598
0.597877	0.709842	0.989005	0.104313	0.859581	0.774564	0.993144	0.500077	0.62264	-0.0126588	0.999204	0.629381	0.737379	0.143909	0.98769
0.317874	0.51199	0.977186	0.0943069	0.973885	0.903447	0.874207	-0.182482	0.0304983	-0.400946	0.995366	0.40757	0.592215	0.189598	0.823467
-0.299679	0.145908	0.900105	-0.111077	0.981424	0.966969	0.848329	-0.759362	-0.400026	-0.620423	0.983631	-0.122864	0.321783	0.0698186	0.739036
-0.909703	0.00486259	-0.419677	-0.0743532	-0.34647	0.996859	0.476983	-0.0689366	-0.876583	-0.911945	0.970365	-0.983089	0.24636	0.168826	0.250463
0.232999	-0.2504	-0.999839	-0.207984	-0.999671	0.999051	0.568118	0.932668	-0.938987	-0.923111	0.938562	-0.116927	0.0990999	0.142357	0.249207
0.475085	-0.208641	-0.959697	-0.0798971	-0.915085	0.991536	0.498175	0.999651	-0.951934	-0.904107	0.919905	0.0919734	0.191581	0.317389	0.118258
0.709197	-0.200646	-0.83297	-0.0129128	-0.714109	0.982173	0.615402	0.99214	-0.895662	-0.796094	0.897313	0.325184	0.252376	0.429771	0.204296
0.632751	0.186459	-0.642793	0.410035	-0.446816	0.972529	0.492975	0.985653	-0.762866	-0.591404	0.953259	0.369201	0.474599	0.666455	0.207045
0.673433	0.417902	-0.390172	0.635156	-0.143249	0.967138	0.556988	0.989055	-0.521755	-0.287706	0.956982	0.429972	0.663522	0.831938	0.292054
0.733454	0.579338	-0.129129	0.779593	0.146083	0.962126	0.667512	0.995722	-0.220198	0.054055	0.97504	0.564224	0.745852	0.899188	0.485528
0.815509	0.649719	0.0899043	0.827863	0.350493	0.964283	0.803385	0.999787	0.0693216	0.331081	0.937287	0.56264	0.873938	0.971462	0.545451
0.911567	0.708374	0.355524	0.8573	0.569817	0.970666	0.914958	0.999965	0.363292	0.576639	0.950211	0.738063	0.893049	0.975037	0.743654
0.936811	0.751801	0.473616	0.876991	0.653475	0.976164	0.956263	0.998168	0.526041	0.698081	0.902656	0.69506	0.962395	0.998413	0.737291
0.985462	0.891819	0.801995	0.938311	0.865922	0.993237	0.99172	0.99912	0.82634	0.886137	0.965377	0.907024	0.978952	0.996027	0.923886
Term Neonate #3
FLR-CGR	FLR-TR	CGR-TR	FLR-TL	CGR-TL	TR-TL	FLR-CGL	CGR-CGL	TR-CGL	TL-CGL	FLR-FLL	CGR-FLL	TR-FLL	TL-FLL	CGL-FLL
-0.975143	0.821776	-0.927606	0.854215	-0.948184	0.998229	-0.989477	0.996941	-0.895574	-0.920453	0.999999	-0.974847	0.821017	0.853522	-0.989284
0.897569	-0.975551	-0.972517	0.194361	0.606919	-0.405191	0.84626	0.994461	-0.942658	0.68709	0.999285	0.880257	-0.966543	0.15713	0.82551
0.380855	-0.949503	-0.651734	-0.298853	0.768558	-0.0156557	0.243852	0.989595	-0.535823	0.852615	0.999817	0.363108	-0.943331	-0.317043	0.225266
0.565868	-0.990506	-0.673837	-0.458629	0.473146	0.332118	0.542549	0.999608	-0.652874	0.49764	0.972104	0.743469	-0.995118	-0.237406	0.724443
0.548035	-0.980735	-0.374081	-0.294052	0.638324	0.475094	0.53374	0.999856	-0.358266	0.651314	0.835572	0.917456	-0.712156	0.279391	0.910562
0.669233	-0.834384	-0.14884	-0.110654	0.664436	0.640126	0.686932	0.99971	-0.172608	0.646248	0.731428	0.996197	-0.23443	0.596795	0.998006
0.816707	-0.468261	0.127446	0.212388	0.737346	0.763978	0.839373	0.999182	0.0872353	0.709428	0.822783	0.999944	0.116916	0.730138	0.999555
0.894699	-0.0865805	0.367529	0.428207	0.786763	0.863213	0.920046	0.998174	0.310682	0.748042	0.904306	0.999758	0.346986	0.772997	0.999261
0.949597	0.226346	0.520275	0.59274	0.815333	0.918656	0.971672	0.996781	0.450134	0.76629	0.966952	0.998137	0.467208	0.778494	0.999815
0.974183	0.456512	0.64559	0.710327	0.850895	0.95052	0.990424	0.996022	0.574974	0.800701	0.996223	0.990106	0.532039	0.768759	0.998671
0.985101	0.562501	0.696308	0.764279	0.863796	0.963097	0.997956	0.994078	0.61419	0.80393	0.998614	0.974687	0.518213	0.729284	0.99321
0.993881	0.661288	0.740099	0.831293	0.887602	0.966673	0.999998	0.99409	0.662718	0.832352	0.973514	0.942304	0.472274	0.682197	0.973076
0.9961	0.672995	0.735627	0.853738	0.896349	0.959698	0.999502	0.99282	0.64932	0.836882	0.918552	0.880094	0.325798	0.578369	0.930569
0.999667	0.706483	0.724501	0.898383	0.909412	0.945537	0.996986	0.994653	0.649445	0.861599	0.797937	0.782127	0.137151	0.452121	0.842295
0.999959	0.666715	0.659933	0.909661	0.90586	0.916051	0.995246	0.996088	0.590961	0.864887	0.567352	0.574792	-0.235484	0.174067	0.644852
0.995079	0.644891	0.565989	0.931849	0.89131	0.878256	0.9902	0.999165	0.531837	0.872044	0.204638	0.300619	-0.616131	-0.164477	0.339332
0.976506	0.540644	0.346661	0.93085	0.830241	0.810653	0.981201	0.999736	0.36813	0.842834	-0.350804	-0.140768	-0.977449	-0.668726	-0.163487
0.931656	0.422021	0.0637784	0.920097	0.714897	0.743401	0.967053	0.993458	0.177324	0.790069	-0.710527	-0.406296	-0.937794	-0.929375	-0.507982
0.757464	0.324195	-0.372048	0.90249	0.402402	0.700032	0.891966	0.9708	-0.138513	0.610264	-0.982352	-0.621983	-0.495412	-0.967123	-0.791664
0.577117	0.192461	-0.690321	0.80534	-0.0193525	0.736727	0.821432	0.93981	-0.401551	0.323446	-0.994814	-0.657186	-0.0916554	-0.740869	-0.875177
0.0720204	0.396423	-0.887133	0.785906	-0.560138	0.879234	0.522249	0.888191	-0.575891	-0.116882	-0.732435	-0.731819	0.3347	-0.154633	-0.963126
-0.156342	0.36135	-0.977458	0.639431	-0.859364	0.947956	0.22796	0.926058	-0.825506	-0.60284	-0.577235	-0.716291	0.552818	0.258723	-0.926665
-0.442602	0.539338	-0.993829	0.673168	-0.961059	0.985781	-0.319809	0.991172	-0.97035	-0.915938	-0.210597	-0.783397	0.709621	0.581138	-0.858882
-0.591353	0.544455	-0.998376	0.584961	-0.999969	0.998795	-0.844185	0.931491	-0.909256	-0.928586	-0.0639783	-0.766927	0.802238	0.771975	-0.480944
-0.609208	0.612637	-0.999991	0.577423	-0.99922	0.99904	-0.889185	0.904539	-0.906377	-0.886999	0.0745051	-0.836196	0.833812	0.857197	-0.522525
-0.740329	0.654042	-0.992731	0.515551	-0.957696	0.98537	-0.935183	0.930429	-0.87956	-0.785604	0.211092	-0.813374	0.877475	0.946379	-0.543595
-0.531216	0.644118	-0.990239	0.352713	-0.980153	0.942954	-0.733951	0.965331	-0.992291	-0.894425	0.0650667	-0.880005	0.805216	0.956699	-0.725519
-0.907277	0.858497	-0.994552	0.509572	-0.824162	0.87871	-0.954099	0.991578	-0.972676	-0.743873	0.525997	-0.834883	0.887712	0.999816	-0.756567
0.888504	0.835563	0.490302	0.847893	0.510079	0.999739	0.888947	1	0.491143	0.510909	0.550022	0.105473	0.918405	0.909129	0.106433
0.991023	0.988995	0.960336	0.976906	0.996702	0.934543	0.995794	0.999103	0.971281	0.992373	0.999999	0.990834	0.989202	0.976606	0.995665
0.975148	0.976277	0.904043	0.992289	0.99509	0.941911	0.982769	0.999297	0.919434	0.998101	0.992492	0.940728	0.995431	0.969678	0.952783
0.995738	0.97603	0.951798	0.997276	0.999828	0.95732	0.99733	0.999814	0.957532	1	0.993463	0.9787	0.994494	0.982337	0.982474
0.997316	0.97362	0.954301	0.9988	0.999705	0.961279	0.996376	0.999929	0.950684	0.999346	0.996905	0.988474	0.988544	0.99186	0.986606
0.998153	0.969162	0.982342	0.999495	0.995718	0.960841	0.9997	0.999341	0.974903	0.998418	0.998238	0.999999	0.982075	0.995848	0.999391
0.992831	0.966582	0.990293	0.999727	0.98977	0.960332	0.998338	0.998069	0.979748	0.996721	0.999633	0.995705	0.973171	0.998728	0.999533
0.970495	0.96075	0.999294	0.999559	0.962911	0.952093	0.985875	0.99717	0.993641	0.98047	0.999617	0.976794	0.968057	0.998356	0.990132
0.947723	0.960696	0.999055	0.998217	0.926985	0.942413	0.97068	0.996638	0.999257	0.9546	0.999572	0.956648	0.968403	0.996045	0.977293
0.908756	0.959189	0.989675	0.991346	0.846108	0.91377	0.937762	0.997126	0.997689	0.884059	0.998292	0.931583	0.97407	0.981985	0.956448
0.867755	0.964792	0.967919	0.973432	0.730902	0.878937	0.89484	0.998353	0.98074	0.768855	0.995675	0.910173	0.985054	0.947951	0.93244
0.824823	0.966649	0.942114	0.937297	0.576047	0.816776	0.841754	0.999531	0.951942	0.600815	0.990051	0.896173	0.993068	0.878929	0.909344
0.768249	0.970653	0.89965	0.909951	0.433588	0.783514	0.759105	0.9999	0.893375	0.420781	0.979543	0.881354	0.99919	0.807881	0.874573
0.731805	0.964458	0.885877	0.898151	0.357619	0.750047	0.691858	0.998381	0.858056	0.303925	0.965559	0.88392	0.999991	0.75282	0.855891
0.667202	0.952422	0.862484	0.930875	0.34895	0.775237	0.577285	0.993389	0.798687	0.239065	0.941295	0.879494	0.9994	0.752895	0.819048
0.66642	0.917409	0.908079	0.967153	0.455008	0.786118	0.546375	0.988566	0.834545	0.315528	0.926177	0.898371	0.999744	0.799901	0.821866
0.650223	0.867015	0.942319	0.997999	0.600885	0.833775	0.498636	0.982779	0.864241	0.442832	0.91003	0.906669	0.995569	0.881998	0.813105
0.752408	0.818563	0.99426	0.996307	0.806187	0.864861	0.613563	0.981787	0.955826	0.679099	0.934748	0.937354	0.969247	0.961805	0.854096
0.837758	0.792781	0.996975	0.973767	0.940031	0.910675	0.717858	0.98154	0.993436	0.857442	0.959198	0.957961	0.932762	0.998371	0.885404
0.948446	0.831622	0.964758	0.965425	0.998273	0.947635	0.873323	0.982694	0.996805	0.970116	0.988926	0.984979	0.90483	0.993421	0.935947
0.99214	0.859317	0.916561	0.956991	0.985772	0.970737	0.953556	0.983753	0.973462	0.999933	0.998248	0.997805	0.888071	0.972479	0.969707
0.999169	0.883941	0.86415	0.950848	0.937438	0.985289	0.990781	0.984436	0.93914	0.984033	1	0.999171	0.883924	0.950837	0.990776
0.987114	0.878093	0.790212	0.933196	0.863667	0.991387	0.999987	0.986285	0.880521	0.935017	0.999491	0.991717	0.86238	0.921256	0.999315
0.978262	0.840311	0.709628	0.888713	0.774322	0.995331	0.998616	0.987814	0.81064	0.863373	0.998883	0.986967	0.813761	0.866061	0.999986
0.97378	0.761298	0.593832	0.811254	0.656971	0.996723	0.995835	0.990465	0.699012	0.754567	0.998391	0.985114	0.723304	0.776792	0.999403
0.983308	0.64381	0.49384	0.690696	0.547592	0.998017	0.998384	0.992059	0.599282	0.648481	0.998728	0.991232	0.604404	0.65335	0.999979
0.988427	0.539818	0.405876	0.583933	0.454027	0.998578	0.999171	0.993784	0.505093	0.550391	0.99938	0.993154	0.509858	0.555	0.999985
0.993671	0.48288	0.381457	0.514718	0.415153	0.999325	0.99996	0.994636	0.475023	0.507025	0.999831	0.995569	0.466692	0.498863	0.999955
0.994488	0.480212	0.385596	0.499796	0.406227	0.999748	0.999918	0.995751	0.468925	0.488648	0.999973	0.995237	0.473708	0.493373	0.999985
0.996251	0.506808	0.430335	0.506727	0.43025	1	0.999998	0.996433	0.504971	0.504891	0.999996	0.996489	0.504403	0.504322	1
0.996428	0.549169	0.476635	0.527721	0.454106	0.999676	0.99994	0.99729	0.540017	0.518421	0.999992	0.996757	0.545828	0.524325	0.999976
0.997616	0.590571	0.53347	0.537497	0.478018	0.997933	0.999997	0.997789	0.588499	0.535332	0.999928	0.99837	0.580879	0.527374	0.999956
0.997723	0.633444	0.579815	0.538554	0.480501	0.993131	0.999953	0.998329	0.625927	0.530376	0.999645	0.999166	0.612593	0.515903	0.999856
0.998	0.673644	0.625573	0.518966	0.463887	0.98134	0.999945	0.998606	0.66588	0.51	0.99871	0.999922	0.635254	0.4749	0.999187
0.996181	0.721206	0.657966	0.498587	0.420994	0.960062	0.999115	0.998972	0.691434	0.461688	0.996604	0.999988	0.661719	0.425518	0.999186
0.991046	0.768157	0.675791	0.491723	0.371058	0.93523	0.995409	0.999276	0.703346	0.406121	0.992804	0.999904	0.685957	0.383911	0.999708
0.97553	0.810526	0.661917	0.545813	0.34823	0.93316	0.98069	0.999692	0.680328	0.371403	0.987743	0.997892	0.70917	0.408335	0.999196
0.947421	0.837633	0.618802	0.672073	0.399788	0.967428	0.951221	0.999927	0.628257	0.410843	0.981241	0.991338	0.716614	0.51671	0.992853
0.902941	0.855791	0.550401	0.845341	0.533701	0.999803	0.902075	0.999998	0.548722	0.532	0.973221	0.977552	0.713955	0.699899	0.977127
0.849939	0.867628	0.475457	0.969465	0.694778	0.963067	0.844153	0.999941	0.465853	0.686908	0.962399	0.961102	0.699942	0.866398	0.958038
0.794473	0.883039	0.416545	0.999263	0.817203	0.86437	0.783143	0.99983	0.399716	0.80644	0.949463	0.944941	0.69111	0.960814	0.938748
0.755038	0.903724	0.401638	0.968821	0.893949	0.769476	0.740501	0.99976	0.381491	0.883923	0.93585	0.937664	0.694882	0.993982	0.92983
0.74567	0.935775	0.462838	0.929431	0.938917	0.739631	0.728272	0.999669	0.439868	0.929748	0.927853	0.940372	0.736761	0.999991	0.931305
0.775039	0.969594	0.596831	0.910027	0.967265	0.780909	0.756597	0.999589	0.573573	0.959589	0.931104	0.952134	0.813531	0.998538	0.942976
0.833935	0.992818	0.761924	0.917545	0.984611	0.863384	0.81527	0.999455	0.740137	0.978308	0.947832	0.966348	0.902889	0.996432	0.957333
0.898157	0.999568	0.88485	0.939146	0.994537	0.928647	0.880935	0.999288	0.866649	0.989892	0.969237	0.978744	0.961587	0.994805	0.970312
0.947285	0.999874	0.95226	0.960586	0.999012	0.964885	0.932553	0.999066	0.938176	0.996158	0.985908	0.987533	0.988444	0.993553	0.979807
0.974527	0.999547	0.980832	0.97421	0.999999	0.980557	0.962301	0.998787	0.970047	0.998855	0.99452	0.992633	0.997215	0.992461	0.985463
0.987003	0.999305	0.992308	0.981054	0.999437	0.987594	0.976729	0.998501	0.984046	0.999776	0.997905	0.995333	0.999623	0.991533	0.988559
0.990896	0.99906	0.9958	0.983182	0.998818	0.990174	0.981023	0.998195	0.988505	0.999934	0.998923	0.996075	0.999995	0.990597	0.988963
0.990628	0.998499	0.996622	0.982411	0.998709	0.991163	0.980094	0.998026	0.989496	0.999928	0.999062	0.995612	0.999934	0.989574	0.98777
0.985734	0.997679	0.994907	0.978912	0.99933	0.990551	0.973033	0.997975	0.986482	0.999635	0.998732	0.992958	0.999842	0.987957	0.983413
0.974789	0.996103	0.99067	0.972443	0.999947	0.989216	0.96007	0.998288	0.981003	0.998837	0.99802	0.986892	0.999678	0.98518	0.975764
0.950527	0.99364	0.979461	0.961195	0.999339	0.986146	0.934711	0.998873	0.968786	0.996486	0.997013	0.971679	0.999369	0.979629	0.959367
0.900376	0.988998	0.954836	0.94211	0.994148	0.981346	0.890167	0.999737	0.947775	0.991411	0.996052	0.935447	0.998225	0.968156	0.9271
0.783471	0.981433	0.888118	0.908195	0.971642	0.971612	0.798581	0.999695	0.899199	0.977185	0.996168	0.834822	0.994448	0.941322	0.848164
0.476738	0.971023	0.673003	0.845511	0.87246	0.948619	0.596164	0.989967	0.770762	0.932758	0.999013	0.515314	0.98068	0.868395	0.631238
-0.414982	0.978726	-0.219484	0.736625	0.309634	0.859711	0.040226	0.8924	0.244374	0.705386	0.993022	-0.51938	0.947702	0.65173	-0.0778869
-0.958994	0.953479	-0.828938	0.715163	-0.883941	0.471185	-0.996872	0.933592	-0.974323	-0.657681	0.932325	-0.7916	0.997966	0.414006	-0.95799
-0.343145	0.813545	0.267031	0.936339	0.00847973	0.965918	-0.2977	0.998849	0.312944	0.0564302	0.931734	0.0213711	0.969175	0.999917	0.0692975
0.19609	0.875974	0.644764	0.895568	0.611899	0.999107	0.296201	0.994665	0.720177	0.690227	0.970995	0.424861	0.965898	0.975974	0.51598
0.501328	0.931618	0.781514	0.942017	0.762611	0.999558	0.591206	0.994236	0.843899	0.827567	0.99087	0.613404	0.972111	0.978657	0.694542
0.66831	0.96323	0.843602	0.970601	0.82771	0.999581	0.73722	0.995298	0.891646	0.878172	0.998041	0.713537	0.978151	0.983758	0.778044
0.770356	0.980867	0.879747	0.985816	0.866439	0.999627	0.821745	0.996384	0.916962	0.905727	0.999944	0.777061	0.982872	0.987537	0.82773
0.837094	0.991702	0.900478	0.993728	0.893019	0.999858	0.872585	0.997653	0.928141	0.921735	0.999553	0.820365	0.987415	0.989941	0.857592
0.88609	0.997706	0.915438	0.997813	0.914789	0.999999	0.908715	0.998682	0.93489	0.934319	0.997931	0.854451	0.991287	0.991498	0.879994
0.923169	0.999983	0.925422	0.999591	0.933786	0.999742	0.934178	0.999559	0.936268	0.944002	0.995433	0.882259	0.994852	0.992296	0.895851
0.952847	0.998507	0.934847	0.999995	0.95192	0.998668	0.954567	0.999984	0.936862	0.953656	0.992143	0.907395	0.997496	0.992519	0.909784
0.975874	0.993265	0.944005	0.999609	0.969383	0.996118	0.970423	0.999719	0.935918	0.963289	0.988107	0.930696	0.999268	0.992023	0.921762
0.992301	0.984688	0.955515	0.998951	0.985587	0.991639	0.983379	0.998295	0.93667	0.974032	0.983311	0.953208	0.99997	0.990612	0.933935
0.999878	0.973131	0.969409	0.998528	0.997556	0.984189	0.993334	0.995016	0.940103	0.985618	0.97785	0.974454	0.99977	0.987764	0.947204
0.993883	0.959448	0.98471	0.998696	0.998225	0.972588	0.999308	0.989087	0.948299	0.996106	0.971635	0.991808	0.998895	0.982441	0.962166
0.968652	0.945557	0.996766	0.99948	0.976157	0.955557	0.998266	0.981596	0.963076	0.999645	0.965184	0.999908	0.997767	0.973115	0.978909
0.932561	0.938804	0.999843	0.99999	0.930902	0.93722	0.987528	0.977769	0.981327	0.986798	0.959974	0.99635	0.997705	0.958684	0.992099
0.926063	0.954335	0.996509	0.999196	0.910188	0.941591	0.979049	0.983502	0.995171	0.970098	0.960715	0.994417	0.999755	0.948815	0.9971
0.953532	0.981976	0.993291	0.999791	0.947178	0.97791	0.986004	0.990418	0.999744	0.982392	0.965996	0.999009	0.997454	0.960513	0.995583
0.974672	0.996874	0.989296	0.998752	0.984627	0.999576	0.993638	0.993657	0.99943	0.998023	0.968918	0.999702	0.985436	0.980066	0.990614
0.981461	1	0.981401	0.993763	0.996712	0.993728	0.996348	0.994241	0.996322	0.999655	0.967027	0.997911	0.966948	0.989395	0.98524
0.981634	0.998043	0.967783	0.989025	0.999047	0.977851	0.996927	0.993562	0.990077	0.99756	0.962398	0.996545	0.943529	0.991971	0.980721
0.97891	0.992682	0.947077	0.986598	0.999125	0.959674	0.997057	0.991691	0.980503	0.996204	0.954731	0.995366	0.911822	0.990474	0.974727
0.977122	0.981247	0.917804	0.987603	0.998393	0.938826	0.997689	0.989314	0.965884	0.995986	0.94474	0.992847	0.863835	0.984486	0.96483
0.980575	0.956154	0.880136	0.9926	0.997137	0.913514	0.999484	0.986369	0.946254	0.995988	0.932801	0.985371	0.786355	0.969662	0.943896
0.993155	0.896732	0.8389	0.999179	0.997072	0.878065	0.998794	0.986224	0.917377	0.995985	0.929613	0.966296	0.670508	0.943781	0.9104
0.999691	0.801655	0.816271	0.997246	0.998782	0.843782	0.98657	0.990326	0.888532	0.995967	0.946832	0.93854	0.566709	0.920364	0.881565
0.990513	0.756724	0.839382	0.989117	0.999952	0.844673	0.977159	0.997092	0.878365	0.997791	0.970222	0.927732	0.575845	0.924026	0.896588
0.986673	0.803044	0.889306	0.986228	0.999996	0.890544	0.982509	0.999715	0.899968	0.999776	0.981874	0.937949	0.675541	0.937005	0.929405
0.989672	0.864647	0.927733	0.985955	0.999713	0.936406	0.990588	0.999979	0.925273	0.999535	0.986967	0.953705	0.772533	0.946228	0.955651
0.993017	0.905453	0.949203	0.984178	0.998208	0.966332	0.994593	0.999899	0.944635	0.997257	0.989512	0.965562	0.834647	0.948262	0.969162
0.994992	0.930433	0.962403	0.98124	0.995596	0.983629	0.996524	0.99986	0.957726	0.993889	0.991334	0.973239	0.87423	0.94741	0.976946
0.995631	0.94485	0.971303	0.976045	0.992096	0.993471	0.996756	0.999916	0.968142	0.990389	0.992964	0.977567	0.899418	0.943412	0.980212
0.995244	0.95248	0.977622	0.969463	0.988741	0.998094	0.996299	0.999934	0.975137	0.986954	0.994514	0.979595	0.915393	0.938492	0.981842
0.99367	0.954143	0.981732	0.960358	0.985595	0.999769	0.994433	0.999975	0.980375	0.984386	0.996127	0.979944	0.924126	0.932127	0.981316
0.990615	0.950221	0.983891	0.949378	0.983405	0.999996	0.99123	0.99999	0.983062	0.982565	0.997585	0.97873	0.926288	0.925269	0.979658
0.985442	0.940357	0.984504	0.936422	0.982442	0.999935	0.985369	1	0.984579	0.982523	0.998881	0.976301	0.923219	0.918783	0.976208
0.97732	0.922715	0.98342	0.921347	0.982774	0.999994	0.976024	0.999982	0.984497	0.983872	0.999737	0.972207	0.913632	0.91219	0.970775
0.96589	0.897232	0.980971	0.906396	0.984868	0.999775	0.962325	0.99991	0.98349	0.987107	0.99999	0.967011	0.899151	0.908232	0.963502
0.949796	0.860196	0.976563	0.890211	0.988046	0.998069	0.941515	0.999675	0.981731	0.991654	0.999412	0.959962	0.87717	0.905303	0.952511
0.931054	0.814849	0.970181	0.878345	0.99221	0.992818	0.917053	0.999328	0.978413	0.99611	0.997927	0.952607	0.850468	0.90729	0.940816
0.909067	0.760117	0.961731	0.869458	0.996224	0.981889	0.88465	0.998472	0.975404	0.9995	0.995338	0.945015	0.819246	0.913052	0.925497
0.892556	0.708272	0.950506	0.869509	0.998811	0.964524	0.860675	0.997797	0.969024	0.999845	0.992525	0.940917	0.789132	0.923288	0.91638
0.884794	0.674267	0.94071	0.876197	0.999836	0.946707	0.843365	0.996596	0.965473	0.997927	0.989339	0.943222	0.774624	0.937042	0.912626
0.895809	0.675544	0.932852	0.886274	0.999779	0.940215	0.853545	0.996175	0.960765	0.997791	0.987798	0.954096	0.782131	0.947593	0.924274
0.918548	0.724653	0.938041	0.898302	0.998824	0.953739	0.873988	0.9949	0.968211	0.99862	0.986445	0.970964	0.827908	0.958224	0.941881
0.943759	0.787077	0.946764	0.905584	0.994897	0.974414	0.89908	0.993261	0.977695	0.999886	0.98626	0.985413	0.878168	0.963214	0.959049
0.964971	0.851479	0.95923	0.918251	0.989979	0.989529	0.920959	0.990929	0.98851	0.999976	0.98631	0.995024	0.926295	0.970982	0.972607
0.979795	0.894955	0.966106	0.929509	0.98449	0.996411	0.937553	0.98818	0.99426	0.999748	0.98701	0.9992	0.955009	0.976686	0.981258
0.991475	0.933902	0.972526	0.947431	0.981044	0.999203	0.957982	0.987188	0.997211	0.999396	0.989775	0.999922	0.975351	0.983383	0.989099
0.99801	0.962617	0.97778	0.965784	0.980215	0.999929	0.973476	0.985964	0.999056	0.999504	0.992747	0.998352	0.988199	0.989958	0.99392
0.999994	0.982875	0.982233	0.980453	0.979768	0.999919	0.988132	0.987596	0.999516	0.99904	0.996393	0.996095	0.994967	0.993612	0.997602
0.998193	0.996404	0.989514	0.993833	0.985375	0.999655	0.996252	0.989255	0.999998	0.9997	0.998718	0.993873	0.999415	0.998172	0.999353
0.995859	0.999757	0.993614	0.99807	0.98829	0.999196	0.999543	0.992657	0.999966	0.999491	0.999743	0.993543	1	0.99922	0.999971
0.996694	0.998622	0.999584	0.999933	0.997569	0.999163	1	0.996633	0.998582	0.999924	0.999972	0.996055	0.9982	0.999818	0.999977
0.999642	0.9976	0.999096	0.99955	0.999995	0.999228	0.999986	0.999488	0.997225	0.99938	0.999895	0.999149	0.996492	0.99901	0.999957
0.993633	0.997724	0.983774	0.998873	0.987164	0.9998	0.997638	0.999025	0.990735	0.993252	0.998835	0.997912	0.993307	0.995418	0.99979
0.873284	0.99923	0.853501	0.998341	0.843784	0.999831	0.944541	0.98485	0.930933	0.924067	0.98379	0.946496	0.975999	0.971834	0.988119
0.20592	0.949964	0.501282	0.969964	0.43777	0.997412	0.843378	0.699473	0.969016	0.948749	0.964045	0.458561	0.998814	0.99973	0.955842
0.767302	0.977871	0.884486	0.988745	0.85461	0.998165	0.973563	0.893499	0.999806	0.996779	0.992127	0.841575	0.996373	0.999697	0.994505
0.561998	0.974324	0.733797	0.988471	0.680754	0.997181	0.881638	0.885827	0.965255	0.942928	0.980322	0.714221	0.999597	0.998909	0.95745
0.57695	0.962618	0.776617	0.980895	0.724822	0.99692	0.858609	0.914081	0.965365	0.941931	0.979005	0.731327	0.99762	0.999955	0.945075
0.537277	0.940766	0.791414	0.963547	0.743335	0.997183	0.755807	0.958335	0.933049	0.903438	0.957178	0.758436	0.998637	0.999739	0.913005
0.507511	0.906268	0.824162	0.931321	0.786467	0.997975	0.685807	0.975146	0.929161	0.903765	0.938661	0.773512	0.996444	0.999786	0.89471
0.56349	0.885877	0.882438	0.900875	0.866236	0.999442	0.67171	0.990505	0.938731	0.926698	0.915553	0.848169	0.997655	0.999384	0.912939
0.556968	0.850317	0.910685	0.851372	0.909854	0.999998	0.627287	0.996189	0.943246	0.942578	0.880225	0.884393	0.998216	0.998333	0.921733
0.634581	0.835991	0.954604	0.823402	0.961079	0.999746	0.666391	0.999123	0.966241	0.971806	0.867224	0.935143	0.998221	0.996622	0.949159
0.659222	0.815242	0.972894	0.787193	0.982667	0.9989	0.666833	0.999948	0.975195	0.9845	0.828263	0.967355	0.999739	0.997568	0.969882
0.714715	0.780559	0.99507	0.752185	0.998479	0.999024	0.704034	0.999885	0.993452	0.997529	0.812086	0.988546	0.99864	0.995362	0.986145
0.755056	0.767849	0.999805	0.742531	0.999821	0.999254	0.735896	0.999587	0.998825	0.999951	0.770352	0.99972	0.999992	0.999095	0.998627
0.679725	0.566198	0.989433	0.564895	0.989203	0.999999	0.65288	0.999352	0.994011	0.993838	0.611839	0.996042	0.998404	0.998314	0.998596
0.01006	-0.24977	0.965744	-0.210826	0.975353	0.999199	-0.0108105	0.999782	0.970949	0.979746	-0.25873	0.963298	0.999957	0.998786	0.96869
-0.849545	-1	0.849842	-0.99517	0.897225	0.995225	-0.83118	0.999426	0.831493	0.881746	-0.997956	0.881517	0.997992	0.999409	0.86501
-0.783036	-0.975561	0.627234	-0.996433	0.727753	0.990624	-0.666168	0.985505	0.486015	0.600853	0.990904	-0.692212	-0.996257	-0.998726	-0.559744
-0.0293322	-0.978068	-0.179505	-0.998083	-0.0325873	0.989084	0.146676	0.984457	-0.34949	-0.207615	0.969298	0.21735	-0.999255	-0.982658	0.385401
0.434681	-0.988917	-0.563573	-0.998786	-0.478512	0.99503	0.492827	0.997846	-0.616553	-0.535088	0.954226	0.684136	-0.988056	-0.967799	0.730512
0.724148	-0.996421	-0.779848	-0.997243	-0.773327	0.999946	0.708315	0.999743	-0.765446	-0.758744	0.954184	0.897326	-0.976061	-0.973757	0.887082
0.79357	-0.999973	-0.789111	-0.995652	-0.846798	0.994946	0.776483	0.999619	-0.771867	-0.831804	0.944525	0.949395	-0.942105	-0.971012	0.94037
0.854262	-0.999422	-0.871434	-0.979165	-0.942026	0.9855	0.832959	0.999212	-0.851282	-0.927968	0.942884	0.978641	-0.953659	-0.990884	0.969712
0.873337	-0.997459	-0.905821	-0.961913	-0.973231	0.978943	0.861966	0.999738	-0.895893	-0.967719	0.938863	0.987654	-0.961005	-0.997219	0.983812
0.894582	-0.964566	-0.980795	-0.909656	-0.999389	0.987013	0.886806	0.999854	-0.977315	-0.998645	0.940995	0.993039	-0.996941	-0.996549	0.990878
0.906973	-0.920272	-0.999464	-0.879831	-0.998168	0.995654	0.909517	0.999982	-0.999645	-0.997782	0.947164	0.994148	-0.997151	-0.985792	0.994787
0.920079	-0.794011	-0.968689	-0.829231	-0.9819	0.998179	0.927737	0.9998	-0.963524	-0.977911	0.955576	0.994667	-0.937914	-0.957128	0.996532
0.933868	-0.687656	-0.901824	-0.837778	-0.977637	0.972527	0.948735	0.999027	-0.881884	-0.967409	0.966876	0.994215	-0.850195	-0.949394	0.997985
0.945747	-0.562427	-0.80056	-0.86164	-0.979789	0.904251	0.964538	0.997965	-0.760724	-0.965042	0.976303	0.993647	-0.728034	-0.951053	0.998801
0.960867	-0.564929	-0.771394	-0.94496	-0.998615	0.803809	0.981577	0.996092	-0.712177	-0.990065	0.986736	0.99309	-0.691381	-0.985539	0.999574
0.974154	-0.976105	-0.999961	-0.999756	-0.968923	0.971063	0.993907	0.993116	-0.994109	-0.991227	0.994863	0.992017	-0.993089	-0.992381	0.999959
0.989654	-0.762976	-0.662334	-0.86086	-0.778945	0.985745	0.999996	0.989259	-0.764735	-0.862243	0.999937	0.991197	-0.755696	-0.855113	0.999903
0.999975	-0.575916	-0.570159	-0.511859	-0.505811	0.997085	0.982863	0.981544	-0.716744	-0.661446	0.990443	0.989449	-0.683166	-0.625454	0.998894
0.969641	-0.397268	-0.609617	-0.0896638	-0.330491	0.949627	0.885944	0.97246	-0.777581	-0.541362	0.915791	0.986207	-0.732414	-0.482151	0.997624
0.672934	0.163015	-0.620109	0.600339	-0.187585	0.886912	0.412876	0.95155	-0.831299	-0.480533	0.546465	0.987222	-0.737197	-0.341708	0.98839
0.0180939	0.707309	-0.69399	0.98574	-0.150411	0.816177	-0.372881	0.92098	-0.919664	-0.523702	0.0745465	-0.995705	0.757665	0.241289	-0.953094
-0.232143	0.885411	-0.657653	0.975151	-0.0108868	0.760436	-0.72144	0.841037	-0.96064	-0.550102	0.55653	-0.937326	0.878934	0.358639	-0.976832
-0.29285	0.925812	-0.632537	0.930519	0.0776853	0.723051	-0.964559	0.534771	-0.992738	-0.8009	0.695822	-0.890498	0.915674	0.384433	-0.860675
0.282999	0.91425	-0.129855	0.934785	0.605236	0.710713	-0.332189	-0.998664	0.0784377	-0.645568	0.756093	-0.413737	0.956414	0.474309	0.366133
0.99703	0.881968	0.915646	0.999744	0.998517	0.892401	0.707122	0.759478	0.956917	0.722931	0.79867	0.842643	0.988021	0.812074	0.990263
0.938566	0.797717	0.956816	0.336788	0.641038	0.836465	0.813678	0.964303	0.999637	0.821393	0.810635	0.962908	0.999764	0.824357	0.999986
0.88841	0.659668	0.931058	-0.193097	0.278862	0.610033	0.86272	0.998583	0.949158	0.329577	0.827109	0.992817	0.968024	0.391752	0.997778
0.820869	0.37915	0.839707	-0.409387	0.185011	0.68902	0.867471	0.996204	0.789245	0.0987571	0.821985	0.999998	0.838643	0.183088	0.996372
0.798479	0.027815	0.624	-0.484653	0.139608	0.860887	0.87548	0.989982	0.507418	-0.00159875	0.823518	0.999083	0.589977	0.0970919	0.995119
0.690905	-0.379386	0.406777	-0.563257	0.2082	0.978199	0.848228	0.96894	0.16823	-0.0401456	0.810978	0.983287	0.233661	0.0266485	0.997769
0.653555	-0.679999	0.110536	-0.636412	0.167887	0.998323	0.826367	0.966299	-0.149033	-0.0915386	0.818894	0.969599	-0.136024	-0.0784429	0.999914
0.513912	-0.849201	0.0165861	-0.680105	0.279384	0.964681	0.77448	0.940685	-0.323633	-0.06296	0.836335	0.900088	-0.42072	-0.166889	0.994527
0.478857	-0.949927	-0.180561	-0.736162	0.241646	0.910783	0.746122	0.941795	-0.500714	-0.0986428	0.886032	0.831295	-0.696795	-0.33848	0.969773
0.382354	-0.973531	-0.161046	-0.735441	0.344904	0.87084	0.712777	0.920629	-0.533605	-0.0489506	0.929772	0.695666	-0.821023	-0.434347	0.920927
0.378872	-0.992985	-0.266785	-0.76916	0.300001	0.839329	0.711486	0.919875	-0.623406	-0.0981829	0.966397	0.60403	-0.929223	-0.579044	0.86821
0.371842	-0.984072	-0.200896	-0.732519	0.359552	0.841868	0.721115	0.911279	-0.586467	-0.0565994	0.987085	0.515753	-0.942884	-0.614003	0.822791
0.378782	-0.986637	-0.222925	-0.756216	0.319125	0.852723	0.73854	0.903718	-0.618817	-0.117345	0.996884	0.450602	-0.970711	-0.702249	0.789418
0.440238	-0.948585	-0.133403	-0.693098	0.342104	0.885626	0.781728	0.904083	-0.544144	-0.0922815	0.999858	0.425067	-0.953776	-0.705129	0.771124
0.416232	-0.943065	-0.0901065	-0.725823	0.32335	0.913294	0.798338	0.879858	-0.552584	-0.165203	0.996627	0.340209	-0.96718	-0.779827	0.746224
0.496192	-0.884349	-0.0335023	-0.674943	0.305726	0.941342	0.85515	0.874383	-0.514258	-0.194681	0.985021	0.33905	-0.951599	-0.792067	0.752955
0.401078	-0.919298	-0.00818897	-0.767361	0.27961	0.957792	0.854169	0.818927	-0.580585	-0.322028	0.984132	0.232171	-0.974544	-0.868961	0.748347
0.445849	-0.92657	-0.0764414	-0.804535	0.172908	0.968839	0.892624	0.801493	-0.657522	-0.450413	0.986563	0.293614	-0.975571	-0.890758	0.806976
0.361207	-0.976784	-0.153058	-0.90353	0.0732324	0.974355	0.887645	0.750059	-0.76838	-0.604666	0.997283	0.291533	-0.989911	-0.932643	0.851308
0.545184	-0.974612	-0.343642	-0.901682	-0.129095	0.975605	0.935962	0.805444	-0.833363	-0.691691	0.998405	0.496989	-0.985697	-0.924655	0.914592
0.66223	-0.960187	-0.426542	-0.868944	-0.204604	0.972606	0.960684	0.844232	-0.844875	-0.697372	0.998079	0.614537	-0.97565	-0.897936	0.941638
0.823116	-0.912666	-0.519137	-0.730938	-0.214104	0.946021	0.98364	0.91195	-0.824107	-0.596039	0.997372	0.779807	-0.93988	-0.778463	0.968002
0.895051	-0.781465	-0.421192	-0.278016	0.179544	0.81661	0.992207	0.943642	-0.697633	-0.156163	0.99535	0.847931	-0.837934	-0.369252	0.975591
0.949057	-0.575016	-0.287924	0.570031	0.799889	0.344428	0.99701	0.970567	-0.510081	0.631812	0.995797	0.916209	-0.647531	0.492384	0.985743
0.970573	-0.134855	0.10772	0.922044	0.988124	0.259206	0.997701	0.984662	-0.0673879	0.946159	0.995049	0.941834	-0.232668	0.879007	0.986024
0.985672	0.302984	0.459389	0.993809	0.99831	0.40699	0.998271	0.993882	0.358474	0.998621	0.996106	0.966962	0.217781	0.980143	0.989201
0.990674	0.684002	0.777017	0.998412	0.981427	0.641826	0.996217	0.998767	0.744808	0.98974	0.996462	0.975718	0.620274	0.999614	0.985389
0.994181	0.863556	0.912848	0.983805	0.958774	0.759188	0.993064	0.999951	0.916854	0.955907	0.997211	0.983368	0.82351	0.994439	0.981518
0.994836	0.965664	0.987046	0.96328	0.931054	0.860451	0.985595	0.997671	0.995691	0.903995	0.997939	0.986271	0.947001	0.978526	0.97271
0.991153	0.99784	0.997731	0.929781	0.872698	0.903591	0.961715	0.98958	0.977641	0.793303	0.998259	0.9816	0.992229	0.949873	0.943878
0.990705	0.99061	0.962804	0.916083	0.853022	0.962304	0.946944	0.981862	0.894111	0.738602	0.999108	0.984075	0.9955	0.932202	0.932524
0.935489	0.924942	0.730959	0.830888	0.580665	0.980031	0.83844	0.976928	0.568351	0.393393	0.999276	0.921372	0.93873	0.851451	0.817104
-0.0998542	0.157397	-0.998317	0.434482	-0.939564	0.95784	-0.137117	0.999296	-0.99979	-0.951748	0.999534	-0.130188	0.187476	0.46178	-0.167297
0.932695	0.964619	0.994784	0.967642	0.993521	0.999931	0.269179	0.598416	0.513572	0.503484	0.999285	0.945668	0.9739	0.976492	0.305409
0.999999	0.97606	0.975784	0.936534	0.936091	0.990364	-0.769556	-0.768749	-0.890025	-0.944586	0.99696	0.996861	0.99004	0.961003	-0.816973
0.996634	0.999863	0.997855	0.950774	0.972978	0.955776	0.928324	0.955677	0.934353	0.997833	0.992009	0.999013	0.993962	0.982274	0.967812
0.975081	0.999985	0.973846	0.878522	0.750653	0.881137	-0.625686	-0.437036	-0.629968	-0.922322	0.982344	0.916361	0.983359	0.952381	-0.760578
0.99231	0.997402	0.998649	0.806961	0.727652	0.762318	-0.845716	-0.773161	-0.805077	-0.997626	0.973925	0.938354	0.955051	0.91991	-0.94473
0.873417	0.999422	0.889464	0.61543	0.153699	0.588285	-0.807214	-0.417594	-0.786685	-0.962021	0.960786	0.704133	0.950806	0.809855	-0.939233
0.896466	0.996925	0.928431	0.551841	0.125172	0.484797	-0.96192	-0.741211	-0.937544	-0.758771	0.952861	0.719763	0.926156	0.778854	-0.999507
0.335423	0.996736	0.410385	0.467555	-0.675925	0.394663	-0.967223	-0.0852132	-0.943566	-0.676692	0.930149	-0.0339162	0.897469	0.759471	-0.992899
-0.401991	0.965076	-0.148082	0.620653	-0.96744	0.393571	-0.983314	0.228713	-0.99663	-0.467658	0.904775	-0.753674	0.761608	0.895485	-0.812202
-0.94327	0.882109	-0.675667	0.767906	-0.937027	0.375643	-0.895807	0.69742	-0.999552	-0.403201	0.862053	-0.981426	0.52169	0.986625	-0.54698
-0.875745	0.686115	-0.952076	0.941578	-0.661986	0.401014	-0.56048	0.890655	-0.98704	-0.248812	0.892142	-0.563194	0.283463	0.99217	-0.125899
-0.786376	0.53662	-0.943256	0.988838	-0.685555	0.404903	-0.342973	0.849985	-0.976688	-0.199186	0.914565	-0.469351	0.149499	0.964617	0.0662354
-0.57068	0.467357	-0.992684	0.9999	-0.558998	0.454795	-0.104171	0.876153	-0.927944	-0.0900808	0.94479	-0.270093	0.151865	0.949334	0.227475
-0.592873	0.519206	-0.996069	0.999819	-0.608074	0.535359	-0.0322708	0.824009	-0.870959	-0.0512648	0.957764	-0.336266	0.251519	0.952125	0.256497
-0.527079	0.761851	-0.952026	0.999821	-0.543047	0.773958	0.0391919	0.828506	-0.617396	0.0202988	0.970012	-0.304721	0.581565	0.965245	0.280885
-0.602835	0.997142	-0.661386	0.999018	-0.566899	0.992817	-0.00940713	0.803501	-0.0849207	0.0348984	0.974566	-0.408699	0.954851	0.983536	0.214924
-0.64743	0.874591	-0.196713	0.990387	-0.535786	0.933252	-0.0986562	0.82228	0.396212	0.0399416	0.977273	-0.471156	0.957498	0.997201	0.114538
-0.775682	0.679723	-0.0643378	0.961658	-0.572854	0.854815	-0.306619	0.838563	0.489724	-0.0338217	0.976901	-0.622899	0.820757	0.99805	-0.0961391
-0.885764	0.473818	-0.0109625	0.900024	-0.59492	0.810259	-0.589406	0.897021	0.432128	-0.178392	0.976309	-0.764349	0.653143	0.973009	-0.400642
-0.979794	0.238965	-0.0399198	0.787847	-0.648746	0.786296	-0.884486	0.959932	0.241689	-0.409494	0.9792	-0.918831	0.431015	0.896419	-0.771422
-0.994371	-0.0897067	-0.0163244	0.582798	-0.665617	0.75706	-0.999374	0.997497	0.054409	-0.611187	0.988842	-0.99906	0.0596626	0.69735	-0.993494
-0.907041	-0.472287	0.0572598	0.237279	-0.624239	0.744208	-0.866606	0.996144	-0.0305483	-0.690371	0.999996	-0.908299	-0.469644	0.240189	-0.868097
-0.705593	-0.855245	0.236233	-0.457836	-0.306941	0.852282	-0.571617	0.984764	0.0636599	-0.467766	0.971475	-0.517424	-0.953742	-0.655604	-0.360733
-0.440143	-0.999831	0.45657	-0.980761	0.606962	0.984183	-0.232065	0.975556	0.2499	0.417483	0.90877	-0.0252863	-0.900948	-0.809825	0.195012
-0.119526	-0.83279	0.649161	-0.419903	0.951252	0.852111	0.118264	0.971728	0.451215	0.851541	0.886558	0.353335	-0.482216	0.0475894	0.564219
0.161762	-0.49521	0.777225	0.0522106	0.99393	0.841733	0.403641	0.968162	0.594969	0.934744	0.908037	0.560258	-0.0857496	0.465727	0.74977
0.424121	-0.116599	0.849976	0.417769	0.999975	0.853645	0.639587	0.967418	0.6889	0.965621	0.946613	0.69342	0.209798	0.688357	0.853254
0.62412	0.220911	0.8999	0.683661	0.9969	0.862798	0.80906	0.964158	0.751936	0.982045	0.98066	0.76497	0.407522	0.813274	0.908442
0.795071	0.51472	0.929241	0.877517	0.98854	0.862817	0.930187	0.962209	0.79351	0.99229	0.999243	0.81807	0.547693	0.895513	0.943767
0.916773	0.763264	0.957793	0.986184	0.97027	0.859745	0.993538	0.956181	0.831663	0.998613	0.98773	0.843149	0.653001	0.948214	0.963623
0.992697	0.943413	0.976527	0.979139	0.947477	0.856349	0.98053	0.949681	0.859924	0.999976	0.919214	0.865001	0.736619	0.980047	0.978639
0.972136	0.995901	0.989354	0.816773	0.929263	0.865611	0.838872	0.943097	0.884668	0.999223	0.751354	0.88511	0.807962	0.994421	0.989492
0.361594	0.833467	0.816557	0.496004	0.988918	0.89321	0.407299	0.998774	0.844129	0.995054	0.437873	0.996536	0.861733	0.997839	0.999431
-0.999869	0.450091	-0.464489	0.111258	-0.127332	0.937515	-0.609896	0.596987	0.433163	0.719705	0.00176361	-0.0179527	0.893775	0.993986	0.791404
-0.921678	0.0180299	-0.404511	-0.207507	-0.188258	0.974333	-0.99268	0.961786	-0.138652	0.0878431	-0.412916	0.0272369	0.903176	0.976628	0.299897
-0.938391	-0.208069	-0.14276	-0.325	-0.0218375	0.992639	-0.941948	0.999946	-0.132421	-0.0113999	-0.587612	0.271791	0.913698	0.956191	0.281823
-0.943689	0.243762	0.0908192	0.185486	0.150052	0.99822	-0.975151	0.993533	-0.0228451	0.0368211	-0.11022	0.432832	0.937059	0.956216	0.327673
-0.13933	0.876844	0.353916	0.860916	0.383834	0.999482	-0.325768	0.981617	0.168901	0.200536	0.7245	0.581608	0.96666	0.9744	0.415656
0.310147	0.947829	0.597025	0.938202	0.620003	0.999581	0.120758	0.981184	0.430903	0.456851	0.889256	0.710654	0.988675	0.992606	0.561447
0.60359	0.949919	0.822514	0.937677	0.843039	0.999312	0.60561	0.999997	0.823954	0.844401	0.936498	0.844851	0.999181	0.999994	0.846205
0.831368	0.953314	0.960372	0.935432	0.97414	0.998513	0.96877	0.943202	0.998422	0.993874	0.965685	0.94717	0.99903	0.995144	0.999926
0.945958	0.956967	0.999358	0.933065	0.99929	0.997298	0.989589	0.889436	0.905238	0.87158	0.9826	0.98973	0.994215	0.98364	0.945638
0.991683	0.971572	0.993961	0.94433	0.978819	0.995373	0.94329	0.89272	0.837883	0.781558	0.993243	0.999919	0.992482	0.97613	0.89839
0.999994	0.986405	0.986972	0.961395	0.962348	0.993545	0.909238	0.907783	0.82847	0.75959	0.99809	0.998299	0.994673	0.976558	0.881786
0.996407	0.998938	0.991446	0.985488	0.967571	0.992263	0.886647	0.922628	0.864396	0.795282	0.999862	0.994862	0.999566	0.988173	0.87884
0.990296	0.995297	0.999101	0.999763	0.987036	0.992952	0.876949	0.935227	0.919379	0.86628	0.999871	0.992401	0.996725	0.999284	0.884557
0.984736	0.967348	0.996697	0.987083	0.999901	0.995458	0.873799	0.945103	0.968519	0.940419	0.999195	0.990925	0.976735	0.992715	0.892601
0.981003	0.917538	0.977249	0.940599	0.988595	0.998045	0.87893	0.954758	0.99611	0.988655	0.998341	0.990545	0.938913	0.958588	0.904935
0.978902	0.870379	0.952625	0.881995	0.95968	0.999709	0.887182	0.962747	0.99938	0.999938	0.997746	0.990407	0.901458	0.91163	0.916145
0.978565	0.831473	0.928062	0.829424	0.926686	0.999993	0.899456	0.970173	0.990662	0.990153	0.997105	0.991391	0.871308	0.869496	0.93008
0.979283	0.832626	0.927527	0.817749	0.917359	0.999653	0.914453	0.977457	0.98553	0.980724	0.997406	0.991318	0.87033	0.857055	0.941209
0.98229	0.84481	0.930101	0.82656	0.91738	0.999448	0.930195	0.982497	0.982243	0.975465	0.997233	0.9935	0.882247	0.866113	0.954907
0.98875	0.929039	0.973929	0.915145	0.965149	0.999354	0.959268	0.990732	0.995716	0.991751	0.99934	0.99353	0.941863	0.929182	0.968895
0.998848	0.999259	0.999955	0.997416	0.999714	0.999442	0.98885	0.994856	0.993848	0.996993	0.999653	0.997238	0.997899	0.995178	0.984584
Term neonate #4
FLR-CGR	FLR-TR	CGR-TR	FLR-TL	CGR-TL	TR-TL	FLR-CGL	CGR-CGL	TR-CGL	TL-CGL	FLR-FLL	CGR-FLL	TR-FLL	TL-FLL	CGL-FLL
0.999795	0.991759	0.988958	0.997486	0.995845	0.998345	0.999908	0.999978	0.989925	0.99643	0.996126	0.99414	0.999183	0.999853	0.994839
0.999586	0.995783	0.99801	0.996542	0.998519	0.999962	0.999452	0.998086	0.992201	0.993245	0.998191	0.999507	0.999497	0.999735	0.995654
0.997677	0.997463	0.999995	0.995328	0.999593	0.999676	0.999449	0.994867	0.994551	0.991576	0.998568	0.999893	0.999843	0.999068	0.996243
0.996371	0.998764	0.99937	0.994611	0.999826	0.998535	0.99939	0.99279	0.996419	0.990384	0.998171	0.999694	0.999942	0.99906	0.995451
0.994179	0.999749	0.996343	0.99355	0.999984	0.995841	0.999527	0.990394	0.998586	0.989591	0.997831	0.999115	0.999055	0.99886	0.995333
0.992284	0.999978	0.991442	0.991198	0.999964	0.990301	0.999657	0.988695	0.999808	0.98739	0.996427	0.99921	0.995847	0.998838	0.993873
0.989106	0.999016	0.981602	0.98707	0.999912	0.978988	0.999892	0.986833	0.99956	0.984605	0.994813	0.998949	0.989322	0.998255	0.993209
0.984268	0.996321	0.965506	0.97544	0.999011	0.952974	0.999975	0.985488	0.995693	0.976966	0.991228	0.998985	0.976255	0.995994	0.992134
0.974856	0.991693	0.938095	0.946958	0.994758	0.897757	0.99878	0.98467	0.984132	0.961671	0.986697	0.998114	0.957591	0.986603	0.993521
0.955869	0.989347	0.902918	0.871049	0.976919	0.790265	0.991526	0.985935	0.962052	0.927478	0.979144	0.995623	0.939138	0.952678	0.99724
0.919477	0.999523	0.906893	0.745082	0.947302	0.724122	0.964108	0.990859	0.955446	0.895427	0.971517	0.986451	0.963733	0.881912	0.999565
0.869818	0.886833	0.999366	0.647244	0.939074	0.926241	0.906946	0.99671	0.998964	0.908125	0.966223	0.967584	0.975962	0.821828	0.98487
0.839997	0.521927	0.901242	0.668043	0.964908	0.983399	0.855147	0.999592	0.888502	0.957018	0.969676	0.947131	0.714565	0.829644	0.955906
0.852888	0.519376	0.889123	0.753422	0.985881	0.953205	0.856833	0.999971	0.885617	0.984579	0.97879	0.941758	0.683429	0.87215	0.944288
0.900844	0.645288	0.912963	0.865316	0.997119	0.941285	0.897543	0.999972	0.916015	0.997663	0.988805	0.955539	0.752054	0.930419	0.953287
0.942237	0.779971	0.944533	0.935126	0.999787	0.951108	0.938122	0.999927	0.948431	0.999963	0.994312	0.972551	0.842188	0.967544	0.96967
0.978734	0.881933	0.959873	0.983367	0.999713	0.952879	0.973027	0.999657	0.966887	0.998743	0.997205	0.991324	0.914685	0.994189	0.987542
0.993982	0.944857	0.975044	0.997435	0.999273	0.965874	0.990102	0.999518	0.981467	0.997608	0.998243	0.998727	0.962603	0.999924	0.996679
0.999916	0.981581	0.979028	0.99812	0.998829	0.968027	0.999406	0.998876	0.987583	0.995415	0.998455	0.997652	0.990681	0.993172	0.999777
0.997498	0.996558	0.988205	0.994483	0.99941	0.982364	0.999659	0.999005	0.994052	0.996884	0.999028	0.993414	0.999243	0.988893	0.997536
0.999992	0.997768	0.998026	0.999618	0.99972	0.999233	0.999956	0.999985	0.998352	0.999834	0.999669	0.999764	0.999156	0.999998	0.999867
0.999629	0.997705	0.99918	0.993135	0.995954	0.998776	0.99872	0.999728	0.999853	0.99778	0.995349	0.997605	0.999587	0.999785	0.998947
0.999771	0.999128	0.999793	0.984513	0.988042	0.990975	0.998037	0.99915	0.999782	0.993559	0.987733	0.990851	0.993392	0.999811	0.995573
0.999937	0.999993	0.999886	0.968852	0.971573	0.967888	0.998889	0.999355	0.9987	0.979445	0.979902	0.982081	0.979124	0.998779	0.988214
0.999738	0.999281	0.999887	0.951718	0.944436	0.939398	0.99991	0.999339	0.998681	0.955762	0.967579	0.961539	0.957309	0.998394	0.970889
0.997966	0.995267	0.999438	0.906711	0.877977	0.861436	0.994553	0.999175	0.999975	0.857811	0.958207	0.938019	0.925873	0.98947	0.923169
0.993982	0.993012	0.97411	0.787652	0.715423	0.854857	0.922321	0.9591	0.870275	0.488385	0.932509	0.887338	0.968612	0.957003	0.720518
0.989227	-0.660728	-0.763495	0.401252	0.26284	0.42243	-0.972517	-0.927955	0.467799	-0.603492	0.908425	0.83744	-0.286424	0.747426	-0.980794
-0.72594	-0.681667	0.998056	-0.0611022	0.73083	0.771946	-0.990539	0.813455	0.775627	0.197501	0.824431	-0.209242	-0.147895	0.51453	-0.738962
-0.802387	-0.592919	0.956334	-0.250525	0.77879	0.928124	-0.95712	0.94087	0.800772	0.520235	0.71958	-0.162955	0.13253	0.491993	-0.48756
-0.627791	-0.332445	0.942815	-0.151546	0.864531	0.98261	-0.838479	0.950557	0.792688	0.665708	0.559056	0.294409	0.596116	0.734831	-0.0169348
-0.421978	-0.04233	0.923656	0.0177348	0.89898	0.998196	-0.686555	0.948884	0.755488	0.714787	0.554542	0.520433	0.807936	0.841859	0.224318
-0.130635	0.316913	0.898927	0.267454	0.920375	0.998663	-0.451558	0.943585	0.703147	0.738968	0.638793	0.679337	0.932162	0.912198	0.39802
0.0787533	0.594638	0.848326	0.434332	0.93216	0.98247	-0.297058	0.928499	0.591059	0.73107	0.781547	0.683458	0.966306	0.901383	0.363521
0.269092	0.836375	0.753001	0.577432	0.941706	0.930487	-0.182437	0.897859	0.386373	0.697392	0.889141	0.680014	0.99451	0.887048	0.28774
0.381903	0.99737	0.447883	0.647872	0.951434	0.701378	-0.251232	0.798614	-0.180418	0.574551	0.987306	0.523846	0.996221	0.760637	-0.0943068
0.483792	0.597184	-0.413074	0.682	0.970013	-0.179341	-0.769482	0.186683	-0.971801	-0.0576948	0.97869	0.293768	0.749167	0.517286	-0.884232
0.607781	-0.208906	-0.903552	-0.439597	0.446082	-0.786543	-0.829939	-0.947416	0.718925	-0.136224	0.749513	-0.0701492	0.490806	-0.92408	-0.252756
-0.594573	-0.59119	0.999991	-0.927081	0.852622	0.850419	-0.662555	0.996175	0.995799	0.895018	0.32565	0.566591	0.570048	0.0525248	0.492424
-0.650922	-0.766826	0.986405	-0.936168	0.876252	0.943524	-0.613337	0.998823	0.977273	0.851851	0.0131032	0.75055	0.631752	0.339257	0.781717
-0.711455	-0.886398	0.955943	-0.965857	0.869225	0.976067	-0.621557	0.992708	0.913587	0.803288	-0.273427	0.870484	0.687648	0.513296	0.923467
-0.770402	-0.96274	0.914111	-0.991662	0.846139	0.989562	-0.648996	0.985037	0.830554	0.741626	-0.434222	0.908842	0.661646	0.546685	0.967134
-0.832752	-0.998894	0.857867	-0.998893	0.805782	0.995575	-0.695501	0.976989	0.728522	0.660926	-0.602109	0.943446	0.638991	0.563879	0.992448
-0.914721	-0.967275	0.782257	-0.948434	0.739467	0.997823	-0.781989	0.967165	0.59825	0.544097	-0.755837	0.955959	0.564969	0.509319	0.999163
-0.989045	-0.782737	0.682292	-0.731571	0.622916	0.996926	-0.898932	0.953753	0.430982	0.35896	-0.921218	0.968555	0.478946	0.408696	0.998549
-0.946338	-0.243319	0.543729	-0.0744049	0.392696	0.985362	-0.999138	0.932108	0.202851	0.03295	-0.991006	0.981074	0.370927	0.207183	0.984598
-0.674626	0.44334	0.362563	0.803165	-0.102072	0.890084	-0.938822	0.887578	-0.107511	-0.548849	-0.758319	0.992776	0.248125	-0.220692	0.936437
-0.398902	0.855849	0.132893	0.936686	-0.69475	0.620545	-0.887542	0.776525	-0.521303	-0.992681	-0.235509	0.985146	0.301117	-0.560919	0.656791
-0.0544374	0.996457	0.0297323	0.59413	-0.835519	0.524376	-0.968712	0.300553	-0.944407	-0.775175	0.691084	0.684082	0.749422	-0.170784	-0.490078
0.96976	0.953853	0.998293	0.38066	0.594834	0.640763	-0.829546	-0.668169	-0.623579	0.200621	0.996149	0.987423	0.976505	0.460266	-0.777392
0.720152	0.829119	0.984985	0.329653	0.892434	0.801143	-0.143995	0.582887	0.433858	0.886795	0.933091	0.921492	0.974708	0.647134	0.221533
0.68955	0.70043	0.999886	0.356021	0.922279	0.916324	0.194224	0.844374	0.83617	0.985831	0.90128	0.935244	0.940494	0.725725	0.600038
0.739764	0.622197	0.98704	0.454172	0.935446	0.980046	0.387694	0.907042	0.962854	0.997314	0.8841	0.968455	0.915914	0.817856	0.77351
0.790151	0.574681	0.955678	0.554687	0.948266	0.999707	0.504333	0.927755	0.996507	0.998238	0.881776	0.985828	0.892743	0.881566	0.852
0.856595	0.57544	0.914918	0.662722	0.954091	0.993812	0.606671	0.929859	0.99925	0.997367	0.883641	0.998491	0.891368	0.936201	0.908248
0.906112	0.593128	0.878031	0.740022	0.95507	0.98043	0.680472	0.926574	0.993569	0.996415	0.887878	0.999148	0.897038	0.96649	0.94131
0.950845	0.640559	0.846869	0.806059	0.949709	0.970804	0.751536	0.918879	0.987987	0.996211	0.895405	0.989271	0.915473	0.985266	0.966659
0.978931	0.698991	0.830287	0.853758	0.942086	0.969116	0.810246	0.912848	0.985486	0.996913	0.902924	0.971661	0.9385	0.994663	0.983492
0.995505	0.770144	0.827095	0.895664	0.933758	0.973471	0.864815	0.908481	0.986301	0.997879	0.914316	0.948563	0.962494	0.999037	0.994062
0.999929	0.84513	0.838696	0.933516	0.929175	0.980601	0.91272	0.907784	0.989781	0.998531	0.925181	0.92059	0.984778	0.999745	0.9995
0.993564	0.909591	0.85667	0.964368	0.928191	0.987109	0.949456	0.907787	0.994044	0.998672	0.936986	0.89138	0.997438	0.996029	0.999293
0.974209	0.961646	0.874951	0.988674	0.929309	0.991921	0.977881	0.905462	0.997747	0.998196	0.943697	0.844712	0.998242	0.982657	0.992017
0.943664	0.989377	0.885535	0.998878	0.926933	0.995152	0.992746	0.897033	0.999678	0.997326	0.944045	0.781722	0.981962	0.958606	0.976851
0.885126	0.999989	0.882953	0.99841	0.909952	0.998137	0.999661	0.872706	0.999771	0.996603	0.926419	0.644795	0.928159	0.903721	0.93591
0.795327	0.995964	0.846526	0.996223	0.844956	0.999996	0.99935	0.816666	0.998552	0.998706	0.867841	0.389042	0.819743	0.821424	0.849364
0.570969	-0.500326	-0.996498	0.998503	0.525215	-0.452224	0.996552	0.637112	-0.570435	0.990524	0.721088	-0.157086	0.239111	0.7579	0.66112
-0.218537	-0.792789	-0.421509	0.743568	-0.814995	-0.181947	0.998181	-0.159315	-0.828089	0.701907	0.539061	-0.939713	0.0859958	0.964019	0.487307
-0.626785	-0.275513	0.921723	0.726203	0.0805059	0.460795	0.999706	-0.645483	-0.298727	0.70933	0.768525	0.0168418	0.403318	0.997969	0.752795
0.842037	0.851034	0.999857	0.929359	0.583413	0.597057	0.847599	0.427474	0.442694	0.983623	0.925379	0.574739	0.588489	0.999943	0.985485
0.9992	0.995646	0.991122	0.692864	0.721141	0.622631	0.766068	0.791155	0.702816	0.994254	0.742446	0.768638	0.676766	0.997462	0.999353
0.958385	0.998249	0.973593	0.549827	0.7654	0.59827	0.726625	0.89252	0.765989	0.973383	0.670963	0.854721	0.713646	0.988265	0.996968
0.887313	0.990182	0.943066	0.43313	0.799987	0.554872	0.662333	0.933208	0.76056	0.962162	0.628459	0.916356	0.731021	0.973299	0.999016
0.818501	0.987131	0.89984	0.345579	0.821967	0.491195	0.581837	0.943482	0.70441	0.964268	0.598324	0.950054	0.718758	0.958657	0.999791
0.703231	0.986428	0.810422	0.260975	0.869849	0.415937	0.372751	0.921854	0.520052	0.993053	0.58293	0.987607	0.70843	0.936495	0.971253
0.559688	0.990845	0.666443	0.205117	0.925885	0.335374	-0.0321983	0.810252	0.103031	0.971625	0.572998	0.99987	0.678397	0.919663	0.800682
0.271494	0.994693	0.369081	0.157314	0.993166	0.25809	-0.588688	0.618173	-0.50239	0.705686	0.592371	0.93623	0.672124	0.888822	0.302546
-0.0298231	0.99711	0.0462036	0.147769	0.984175	0.222482	-0.807927	0.613116	-0.760821	0.463427	0.622599	0.763625	0.680252	0.865951	-0.0418757
-0.303777	0.995588	-0.213038	0.160219	0.891764	0.252133	-0.87095	0.732726	-0.821001	0.345481	0.689091	0.481099	0.754049	0.825719	-0.244079
-0.355372	0.980058	-0.162542	0.236683	0.824056	0.425031	-0.850455	0.793938	-0.728961	0.309814	0.765376	0.329581	0.878001	0.806449	-0.312361
-0.281899	0.951323	0.0275181	0.402956	0.764509	0.665407	-0.769529	0.829642	-0.535255	0.274383	0.837663	0.2879	0.96522	0.837423	-0.295804
0.11182	0.98223	0.296339	0.730777	0.760051	0.845906	-0.466051	0.827095	-0.291716	0.26337	-0.335374	0.898675	-0.152602	0.397999	0.989819
0.663255	0.96158	0.432319	0.991652	0.75422	0.918153	0.101257	0.811706	-0.175748	0.228694	-0.358926	0.460466	-0.601369	-0.235576	0.892225
0.948121	0.782368	0.543781	0.938048	0.779227	0.949708	0.552454	0.788784	-0.0869225	0.229402	0.0647503	0.378633	-0.570851	-0.285038	0.867566
0.999911	0.612525	0.601907	0.805591	0.797601	0.961765	0.749692	0.758469	-0.0639045	0.211855	0.370551	0.382931	-0.507209	-0.251783	0.892475
0.980138	0.488909	0.652198	0.694503	0.823397	0.967185	0.865563	0.749053	-0.0136834	0.240816	0.541202	0.363688	-0.468941	-0.229147	0.889564
0.927514	0.358104	0.681146	0.588073	0.847769	0.96576	0.936152	0.736872	0.00696079	0.266152	0.666044	0.338952	-0.457931	-0.211617	0.885778
0.865158	0.226726	0.684593	0.503078	0.868658	0.955796	0.979893	0.747703	0.0278419	0.320528	0.750508	0.317886	-0.473492	-0.19358	0.867274
0.769893	0.0528876	0.677998	0.40257	0.894113	0.935399	0.999665	0.753106	0.0270065	0.378727	0.811095	0.251179	-0.541199	-0.208902	0.825972
0.664918	-0.163348	0.628271	0.296201	0.910348	0.893913	0.990251	0.762477	-0.024332	0.426357	0.860104	0.190883	-0.643763	-0.232463	0.780662
0.503618	-0.435595	0.558284	0.144038	0.927458	0.828014	0.940387	0.767423	-0.103483	0.472012	0.898867	0.074094	-0.786004	-0.304181	0.69624
0.353665	-0.726746	0.385487	-0.0401757	0.920408	0.715549	0.861829	0.779219	-0.277933	0.472165	0.943754	0.0244941	-0.912994	-0.368297	0.64565
0.289848	-0.930907	0.0797557	-0.218304	0.870714	0.559668	0.76441	0.838616	-0.476103	0.462306	0.978431	0.0858909	-0.98628	-0.415186	0.614739
0.529287	-0.999997	-0.527243	-0.334955	0.622145	0.337222	0.730396	0.966096	-0.728751	0.398918	0.997547	0.4686	-0.997713	-0.400087	0.680795
0.805176	-0.954691	-0.945181	-0.366247	0.256937	0.0727304	0.731594	0.993359	-0.901332	0.366427	0.999292	0.826921	-0.965213	-0.330974	0.756729
0.921659	-0.822394	-0.978708	-0.340672	0.050807	-0.254719	0.763416	0.954222	-0.995297	0.347195	0.990263	0.966698	-0.893585	-0.206474	0.845899
0.939633	-0.613956	-0.846992	-0.242905	0.103692	-0.616566	0.775015	0.94447	-0.974643	0.424761	0.973826	0.992816	-0.7773	-0.0160591	0.898367
0.940421	-0.261952	-0.574484	-0.109521	0.23497	-0.930586	0.777409	0.944958	-0.810675	0.540068	0.945097	0.999902	-0.56295	0.221317	0.940277
0.918629	0.274002	-0.128294	0.0638629	0.452981	-0.942268	0.761064	0.955442	-0.415319	0.695956	0.904519	0.99941	-0.162275	0.483329	0.965014
0.884117	0.798841	0.425189	0.174751	0.614575	-0.452688	0.742654	0.969509	0.190424	0.78915	0.852883	0.998009	0.367251	0.663111	0.983036
0.839957	0.999917	0.846886	0.224875	0.717639	0.237423	0.741473	0.986916	0.750064	0.820536	0.816751	0.999141	0.824124	0.745879	0.992749
0.802355	0.876131	0.990692	0.211886	0.753302	0.656767	0.758625	0.997549	0.978739	0.797477	0.81239	0.999855	0.992864	0.742008	0.996214
0.783457	0.670463	0.986356	0.204143	0.768297	0.863189	0.789798	0.999947	0.984614	0.761683	0.83419	0.996265	0.968458	0.710157	0.997099
0.772118	0.487918	0.931433	0.194777	0.773699	0.951207	0.811217	0.997949	0.906225	0.731552	0.861707	0.987786	0.863352	0.665529	0.995735
0.777241	0.378293	0.876469	0.214319	0.78116	0.985252	0.835371	0.995149	0.824852	0.71595	0.885849	0.980452	0.764604	0.643047	0.995053
0.782871	0.31826	0.83899	0.249065	0.797563	0.997396	0.850211	0.993149	0.769657	0.72161	0.908634	0.971163	0.685062	0.630743	0.99237
0.804812	0.320826	0.82036	0.312476	0.815293	0.999961	0.874652	0.991645	0.739738	0.733786	0.929497	0.966982	0.64754	0.640806	0.991777
0.830841	0.368632	0.823593	0.398803	0.841682	0.999466	0.897729	0.991039	0.740455	0.762016	0.952801	0.96058	0.633448	0.658389	0.989106
0.868006	0.450179	0.83415	0.499777	0.863902	0.998411	0.928125	0.990469	0.750235	0.786298	0.973122	0.959026	0.643712	0.685809	0.988908
0.905753	0.553807	0.854493	0.608692	0.887576	0.997724	0.955266	0.990575	0.775287	0.816112	0.989325	0.957843	0.669231	0.717813	0.988166
0.938702	0.651688	0.873214	0.704462	0.905949	0.997419	0.976954	0.990651	0.798569	0.839722	0.997725	0.959807	0.701341	0.750708	0.989121
0.964765	0.740718	0.891383	0.786893	0.921532	0.997436	0.99114	0.991164	0.823386	0.861884	0.999999	0.965177	0.741774	0.787863	0.991348
0.981309	0.808624	0.906726	0.849349	0.935048	0.997341	0.997947	0.991619	0.84464	0.881407	0.998828	0.970844	0.779197	0.822803	0.993678
0.992641	0.864972	0.919374	0.901533	0.947297	0.996944	0.999988	0.992034	0.862498	0.899397	0.996873	0.979967	0.822611	0.864519	0.997249
0.998104	0.909856	0.933668	0.94447	0.962903	0.995675	0.997978	0.992174	0.881641	0.921673	0.994967	0.986913	0.863698	0.906789	0.999324
0.999993	0.951226	0.950106	0.981158	0.980454	0.992906	0.991276	0.991745	0.902267	0.947133	0.994015	0.994403	0.911832	0.95418	0.999742
0.998161	0.984166	0.971611	0.99968	0.996308	0.988334	0.980676	0.990732	0.930471	0.975414	0.992982	0.998325	0.956295	0.989672	0.996931
0.992085	0.999973	0.99114	0.985326	0.99896	0.984051	0.962164	0.988762	0.960144	0.994551	0.992327	0.999998	0.991396	0.998869	0.98847
0.98279	0.984497	0.999955	0.938132	0.985954	0.984326	0.939128	0.986432	0.984831	0.999996	0.991216	0.998588	0.999047	0.975688	0.976317
0.968299	0.938064	0.994871	0.877534	0.969495	0.989316	0.907963	0.983856	0.996912	0.997709	0.990265	0.993643	0.977159	0.935738	0.957454
0.950893	0.880775	0.984091	0.828807	0.961294	0.994952	0.876395	0.98242	0.999958	0.99583	0.989372	0.985793	0.940268	0.901357	0.937106
0.92779	0.822584	0.975347	0.792852	0.962974	0.998727	0.840288	0.981885	0.999492	0.996612	0.988929	0.972884	0.897859	0.874507	0.911435
0.899007	0.768379	0.971054	0.769075	0.971313	0.999999	0.803105	0.982935	0.998422	0.998483	0.989376	0.953121	0.853256	0.853823	0.881194
0.857373	0.702132	0.968477	0.743095	0.981537	0.998243	0.752844	0.98424	0.997264	0.999892	0.990539	0.919894	0.793205	0.827898	0.836047
0.787633	0.605937	0.967407	0.706449	0.992508	0.991099	0.674748	0.986198	0.995981	0.999039	0.993494	0.852679	0.692593	0.782458	0.754412
0.649564	0.429165	0.965499	0.633838	0.99979	0.970636	0.522865	0.987732	0.994319	0.990726	0.997929	0.697121	0.486371	0.682274	0.576609
0.299798	0.0801608	0.974965	0.478617	0.981125	0.913564	0.175372	0.991794	0.995392	0.948352	0.994758	0.200668	-0.0221918	0.38632	0.0737756
-0.517672	-0.549004	0.999314	0.0804089	0.811183	0.788968	-0.551652	0.999191	0.999995	0.787016	0.695138	-0.974909	-0.982485	-0.660654	-0.983071
-0.924389	-0.978188	0.983462	-0.869326	0.615067	0.7477	-0.937718	0.999331	0.989426	0.643485	0.45723	-0.0834151	-0.26252	-0.837033	-0.119795
0.215131	0.00671716	0.978008	-0.389818	0.815467	0.918253	0.187652	0.999606	0.983474	0.831382	0.940861	0.533268	0.345105	-0.0547737	0.509329
0.695838	0.548234	0.982129	0.45323	0.955572	0.993971	0.687908	0.99994	0.984137	0.958752	0.997391	0.745866	0.607173	0.516392	0.738504
0.838285	0.729884	0.984556	0.735367	0.985934	0.999968	0.839494	0.999998	0.984165	0.985561	0.99996	0.833394	0.723765	0.729301	0.834619
0.900393	0.815287	0.986014	0.842896	0.993043	0.998779	0.906164	0.999909	0.983682	0.991369	0.998914	0.879145	0.787424	0.816913	0.885477
0.930547	0.859947	0.987109	0.887445	0.994583	0.998398	0.938762	0.999733	0.983146	0.991915	0.997864	0.90464	0.82477	0.85544	0.914248
0.950296	0.891615	0.988275	0.912107	0.99441	0.998872	0.95893	0.999579	0.983428	0.990927	0.997324	0.92499	0.856126	0.879696	0.935627
0.962851	0.914711	0.989853	0.925188	0.993298	0.999643	0.970692	0.999528	0.985021	0.989279	0.99712	0.939598	0.881427	0.89374	0.949669
0.973817	0.935578	0.991358	0.935755	0.991423	1	0.979588	0.999637	0.987464	0.987543	0.997414	0.954959	0.907779	0.907988	0.962607
0.981817	0.95266	0.993053	0.943176	0.989105	0.999556	0.985345	0.999808	0.99056	0.986034	0.997677	0.966603	0.929733	0.918345	0.971435
0.989013	0.967788	0.994373	0.951315	0.986427	0.998271	0.990304	0.999959	0.993379	0.984909	0.998156	0.978217	0.950723	0.930854	0.980047
0.993772	0.979233	0.995726	0.958093	0.984047	0.996272	0.993483	0.999997	0.995959	0.9845	0.998487	0.986142	0.966604	0.940894	0.985713
0.997337	0.988123	0.996699	0.965395	0.981845	0.994004	0.996088	0.99988	0.997836	0.984664	0.998922	0.992877	0.979926	0.952251	0.990913
0.999147	0.993938	0.99763	0.971299	0.980291	0.991562	0.99755	0.999588	0.999194	0.985559	0.99925	0.996799	0.988935	0.961359	0.994093
0.999945	0.997574	0.998252	0.976091	0.978325	0.988854	0.998548	0.99906	0.999876	0.986382	0.999577	0.999216	0.995129	0.96936	0.99656
0.999905	0.999345	0.99875	0.978799	0.975878	0.985571	0.998999	0.998286	0.999963	0.986982	0.999804	0.999982	0.998431	0.974547	0.997916
0.999446	0.999944	0.999036	0.978526	0.971124	0.98066	0.999105	0.997145	0.999498	0.986367	0.999937	0.999757	0.999761	0.976143	0.998566
0.998831	0.999976	0.999142	0.975946	0.964265	0.974411	0.998984	0.995636	0.998647	0.984781	0.999991	0.999031	0.999997	0.974988	0.998778
0.99859	0.999933	0.999136	0.969381	0.954976	0.96648	0.998171	0.993553	0.997405	0.982455	0.999996	0.998729	0.999961	0.968717	0.998004
0.998385	0.999955	0.998878	0.962291	0.945286	0.959672	0.996952	0.990911	0.996169	0.98058	0.999984	0.998694	0.999993	0.960721	0.99649
0.998982	0.999977	0.998656	0.955623	0.941359	0.957579	0.993824	0.987805	0.994547	0.982412	0.999794	0.999692	0.999635	0.949441	0.991364
0.999246	0.999779	0.99821	0.956855	0.944853	0.962747	0.990489	0.984401	0.993161	0.987734	0.998906	0.999968	0.997703	0.94222	0.982971
0.999643	0.999401	0.99812	0.970375	0.963578	0.978156	0.987004	0.982361	0.991975	0.996589	0.99544	0.997632	0.991542	0.942905	0.967176
0.999159	0.9998	0.99814	0.992414	0.986537	0.994672	0.988401	0.981342	0.991238	0.999574	0.98572	0.991797	0.982159	0.95754	0.948714
0.995208	0.998843	0.998758	0.995966	0.999967	0.999128	0.9963	0.983121	0.991015	0.984568	0.969446	0.988787	0.98012	0.987548	0.944777
0.981512	0.984943	0.999823	0.926238	0.98126	0.977456	0.999856	0.984618	0.987734	0.932499	0.974951	0.999497	0.998723	0.986875	0.978584
0.953659	0.937563	0.998769	0.760454	0.920609	0.938842	0.991769	0.984335	0.974379	0.837341	0.989243	0.899386	0.876598	0.657279	0.962371
0.936679	0.860296	0.984346	0.533608	0.795985	0.890211	0.987597	0.980045	0.92967	0.65978	0.796328	0.534087	0.376721	-0.0866264	0.691479
0.926966	0.700353	0.916981	0.254573	0.598766	0.86857	0.992386	0.966113	0.782937	0.371743	0.647577	0.314421	-0.0903798	-0.572039	0.548794
0.937592	0.456528	0.737421	-0.0343122	0.315361	0.873521	0.999962	0.940572	0.464224	-0.0256459	0.60129	0.285912	-0.4364	-0.819192	0.59434
0.959676	0.0480616	0.326906	-0.36804	-0.0918222	0.911047	0.981074	0.887082	-0.146257	-0.541116	0.575011	0.321837	-0.789565	-0.972347	0.722548
0.985704	-0.331112	-0.167394	-0.608443	-0.466033	0.950295	0.915404	0.834494	-0.682931	-0.876423	0.561615	0.414179	-0.966684	-0.998332	0.847163
0.983166	-0.701738	-0.820096	-0.822391	-0.912497	0.982423	0.792373	0.890496	-0.99065	-0.998704	0.57125	0.7116	-0.985618	-0.936749	0.953347
0.715293	-0.935983	-0.91552	-0.952814	-0.893673	0.998683	0.715288	1	-0.915517	-0.893669	0.610025	0.990083	-0.849928	-0.821772	0.990084
0.546001	-0.958225	-0.283573	-0.980336	-0.36994	0.995824	0.825433	0.923617	-0.629495	-0.697806	0.790386	0.944786	-0.582153	-0.653955	0.998229
0.848226	-0.301314	0.249437	-0.502598	0.0315622	0.975781	0.999673	0.861499	-0.276821	-0.480316	0.99771	0.882104	-0.236136	-0.442979	0.999114
0.996149	0.456154	0.532416	0.128479	0.214929	0.941132	0.901734	0.860363	0.0266343	-0.312854	0.939373	0.905694	0.123354	-0.219366	0.995296
0.993738	0.811373	0.74098	0.483394	0.382552	0.90391	0.81502	0.87466	0.322591	-0.113262	0.895269	0.939444	0.465975	0.0427529	0.987814
0.978883	0.94703	0.861382	0.661389	0.494097	0.867228	0.782086	0.89296	0.54053	0.0498579	0.9044	0.972526	0.719466	0.278128	0.973216
0.967925	0.995047	0.938154	0.796978	0.619663	0.853075	0.78697	0.916741	0.721737	0.254531	0.92963	0.992393	0.888393	0.518321	0.958949
0.959799	0.99784	0.976165	0.88714	0.721938	0.854906	0.798152	0.935168	0.836006	0.430039	0.951051	0.99956	0.969298	0.701097	0.945262
0.954353	0.982829	0.993078	0.95125	0.815709	0.878006	0.819744	0.953388	0.911348	0.603139	0.969052	0.998549	0.997962	0.845674	0.935757
0.952648	0.965246	0.999008	0.984537	0.88465	0.904538	0.84286	0.966582	0.954205	0.735558	0.980491	0.993833	0.997786	0.930895	0.932195
0.951591	0.950816	0.999997	0.998444	0.932968	0.932062	0.86479	0.977266	0.977795	0.835441	0.98863	0.98699	0.986583	0.978706	0.930462
0.953312	0.941302	0.999295	0.999279	0.964088	0.953437	0.886502	0.98485	0.990666	0.903428	0.99351	0.981475	0.97359	0.997111	0.933383
0.953144	0.933467	0.99823	0.992721	0.98264	0.969868	0.901694	0.990245	0.996778	0.947203	0.996739	0.974447	0.959364	0.999202	0.933642
0.95388	0.927161	0.99687	0.981543	0.993683	0.9817	0.915681	0.994097	0.999563	0.975641	0.99864	0.968233	0.945434	0.990179	0.935389
0.952216	0.918705	0.995432	0.965836	0.998837	0.98967	0.92411	0.996664	0.999903	0.991568	0.99968	0.959635	0.928398	0.972081	0.933478
0.950677	0.909948	0.993706	0.947498	0.999949	0.994786	0.931752	0.998421	0.99843	0.998937	0.999998	0.950085	0.909157	0.946887	0.931059
0.947957	0.897653	0.991256	0.926191	0.998043	0.997567	0.936775	0.99944	0.995115	0.999576	0.999533	0.937787	0.88377	0.91424	0.925647
0.944768	0.884616	0.988589	0.905186	0.994485	0.998935	0.940817	0.99993	0.990305	0.995659	0.997817	0.921063	0.851892	0.875144	0.916383
0.942757	0.869563	0.984466	0.884793	0.989541	0.999497	0.94508	0.999975	0.983207	0.988502	0.99392	0.900306	0.809902	0.828105	0.903345
0.940175	0.857073	0.981321	0.870919	0.986241	0.999622	0.9481	0.99971	0.976408	0.981978	0.98526	0.868036	0.756307	0.774015	0.879731
0.943646	0.854248	0.978161	0.869005	0.983792	0.999577	0.954795	0.99937	0.97017	0.97681	0.967844	0.83005	0.696007	0.716595	0.849316
0.950345	0.872062	0.981059	0.890536	0.987885	0.999235	0.962062	0.999195	0.9725	0.980865	0.933897	0.776256	0.639435	0.669018	0.800917
0.971489	0.924718	0.9886	0.940778	0.994333	0.999005	0.977258	0.99967	0.984407	0.991274	0.896293	0.765601	0.660013	0.692869	0.781873
0.994041	0.988414	0.999069	0.994179	0.999999	0.999013	0.992015	0.999852	0.999664	0.999829	0.947774	0.976893	0.985203	0.97662	0.980431
0.996639	0.980901	0.993538	0.977308	0.991376	0.999844	0.999801	0.994807	0.976828	0.97289	0.236939	0.156555	0.043446	0.025772	0.256264
0.97255	0.830849	0.937535	0.856641	0.953175	0.998844	0.999979	0.97405	0.834467	0.859993	0.4202	0.197513	-0.155862	-0.108196	0.414262
0.961793	0.577547	0.778981	0.712585	0.877437	0.984296	0.998245	0.943892	0.528187	0.669784	0.633545	0.397517	-0.265719	-0.0913675	0.678253
0.987466	0.204404	0.356341	0.595571	0.714892	0.908079	0.977098	0.931266	-0.00857562	0.410995	0.766725	0.655791	-0.4717	-0.059062	0.885772
0.993997	-0.157556	-0.264651	0.633327	0.544856	0.664435	0.941946	0.973026	-0.479981	0.336716	0.857153	0.908359	-0.643678	0.144259	0.980331
0.933607	-0.531497	-0.79971	0.771187	0.49189	0.129362	0.901527	0.996716	-0.845702	0.419771	0.909193	0.998016	-0.835928	0.436089	0.999837
0.900326	-0.69677	-0.939498	0.914554	0.647368	-0.347114	0.885553	0.999461	-0.950238	0.621997	0.945496	0.992976	-0.892368	0.733001	0.988556
0.907649	-0.717425	-0.943569	0.922785	0.675836	-0.393605	0.878415	0.997881	-0.963118	0.626446	0.967076	0.984582	-0.871091	0.794344	0.971114
0.928816	-0.577479	-0.838883	0.907996	0.688113	-0.182292	0.88168	0.993757	-0.894371	0.602867	0.983669	0.98034	-0.714989	0.817758	0.952207
0.963877	-0.296063	-0.539775	0.859939	0.692933	0.232919	0.888833	0.978774	-0.700839	0.530462	0.993531	0.987888	-0.402614	0.796417	0.935119
0.973055	-0.0807795	-0.308422	0.821785	0.668262	0.501553	0.889454	0.970865	-0.527381	0.470527	0.999438	0.980238	-0.114147	0.802221	0.904275
0.98601	0.0886448	-0.0786243	0.781457	0.66652	0.690775	0.893858	0.956086	-0.36735	0.418759	0.998884	0.977036	0.135595	0.810058	0.871682
0.974608	0.148198	-0.077011	0.72794	0.555929	0.785949	0.887019	0.967886	-0.325181	0.329114	0.987853	0.927974	0.300073	0.82564	0.804495
0.967342	0.230199	-0.0239874	0.675715	0.466794	0.872914	0.894813	0.978752	-0.228465	0.27554	0.964303	0.86569	0.47967	0.846795	0.744654
0.952794	0.270411	-0.0346613	0.610071	0.340702	0.927797	0.8988	0.989465	-0.178984	0.201	0.927453	0.770136	0.610802	0.862103	0.669674
0.961236	0.39608	0.127549	0.606256	0.363477	0.970355	0.91633	0.991217	-0.00473495	0.237086	0.905831	0.753908	0.747775	0.886073	0.660405
0.967082	0.524496	0.290575	0.648553	0.433511	0.988233	0.92583	0.991526	0.16381	0.312772	0.904678	0.766471	0.837283	0.911062	0.676539
0.972862	0.673091	0.483702	0.739486	0.563657	0.995592	0.942499	0.994253	0.387219	0.471984	0.92193	0.807283	0.907016	0.942512	0.73946
0.97749	0.789697	0.642486	0.833611	0.698312	0.997166	0.963403	0.998272	0.596345	0.655042	0.943318	0.852062	0.948549	0.969681	0.81983
0.980943	0.875407	0.764804	0.90937	0.811215	0.997152	0.983043	0.999938	0.77192	0.817666	0.960339	0.887861	0.975473	0.989296	0.892922
0.987523	0.933685	0.865642	0.961031	0.905506	0.996292	0.997618	0.996033	0.906759	0.939673	0.974414	0.926861	0.990281	0.998575	0.956588
0.992627	0.96779	0.93014	0.98825	0.962438	0.994899	0.999679	0.98924	0.973854	0.991803	0.982927	0.953379	0.997589	0.999501	0.987271
0.997402	0.987709	0.973883	0.999072	0.993374	0.993524	0.994811	0.984898	0.998486	0.99827	0.989251	0.976147	0.999948	0.994631	0.998995
0.999665	0.997196	0.994926	0.998648	0.999659	0.991957	0.988427	0.984172	0.997008	0.979205	0.993302	0.98998	0.999164	0.985952	0.999335
0.99996	1	0.999953	0.990179	0.988884	0.990274	0.985454	0.98694	0.985338	0.952017	0.995977	0.996741	0.995915	0.973667	0.996718
0.999379	0.996877	0.993477	0.973254	0.964558	0.988355	0.985361	0.990755	0.968823	0.919842	0.998102	0.999652	0.990123	0.95726	0.993989
0.999441	0.985998	0.979872	0.942231	0.930505	0.984895	0.989646	0.993891	0.951855	0.884398	0.999253	0.999986	0.978816	0.928579	0.994454
0.999978	0.959766	0.957864	0.884263	0.881116	0.979817	0.996212	0.996772	0.931714	0.840307	0.999977	1	0.957825	0.881052	0.996783
0.997283	0.89428	0.924817	0.749399	0.796139	0.966476	0.999851	0.998405	0.901865	0.760706	0.999637	0.998906	0.906013	0.766966	0.999953
0.969122	0.720717	0.869401	0.425414	0.635436	0.933975	0.976226	0.99953	0.853844	0.611465	0.99723	0.984779	0.770286	0.491554	0.989645
0.794648	0.121663	0.69924	-0.490919	0.138775	0.805007	0.794966	1	0.698866	0.138257	0.991557	0.866657	0.249341	-0.373807	0.866918
0.311595	-1	-0.312513	-0.884344	-0.719152	0.884795	0.275738	0.999296	-0.276666	-0.692585	0.998729	0.359083	-0.998778	-0.906746	0.323827
0.308624	0.298481	-0.815706	0.0716671	-0.92662	0.973353	-0.000579139	0.951005	-0.954588	-0.99747	0.999892	0.294592	0.312496	0.086339	-0.0152966
0.988732	0.712598	0.809593	0.545858	0.665137	0.976809	0.710436	0.597078	0.0125155	-0.201869	1	0.988743	0.712654	0.545925	0.71038
0.939435	0.865146	0.984633	0.756462	0.934804	0.982463	0.998688	0.955753	0.889694	0.788963	0.999706	0.93085	0.852733	0.740384	0.997153
0.935423	0.933166	0.99998	0.863593	0.986071	0.987105	0.985008	0.982386	0.981184	0.937624	0.998175	0.912368	0.909758	0.831572	0.972793
0.952441	0.969022	0.998195	0.922409	0.996229	0.98922	0.988984	0.987055	0.994905	0.969417	0.996044	0.921596	0.943243	0.884442	0.971919
0.96912	0.989404	0.994653	0.960412	0.99945	0.990683	0.994765	0.989245	0.999061	0.983852	0.992335	0.931219	0.963878	0.918624	0.974513
0.98422	0.998668	0.99204	0.982089	0.999932	0.990504	0.999203	0.990497	0.999931	0.988826	0.987559	0.94415	0.978128	0.940243	0.980497
0.995918	0.999175	0.991432	0.994386	0.999878	0.989269	0.999511	0.99261	0.999956	0.990592	0.981577	0.960325	0.988526	0.955849	0.987071
0.999999	0.991348	0.991509	0.999463	0.999422	0.986513	0.994272	0.994404	0.999698	0.990235	0.972496	0.972782	0.994655	0.964339	0.991819
0.995141	0.978185	0.993886	0.99979	0.99695	0.982238	0.983685	0.996618	0.999598	0.987166	0.963672	0.985288	0.998133	0.968944	0.995999
0.982566	0.961277	0.995753	0.997586	0.993105	0.978095	0.968185	0.997828	0.999655	0.983226	0.949269	0.991183	0.999172	0.968816	0.997758
0.967054	0.9489	0.997974	0.995628	0.986605	0.974229	0.952236	0.9986	0.999942	0.976597	0.937832	0.995293	0.999442	0.966153	0.999026
0.949838	0.935478	0.999071	0.990508	0.98381	0.975172	0.932609	0.998692	0.999968	0.973362	0.92293	0.99703	0.999423	0.967084	0.999663
0.930886	0.923707	0.999816	0.982687	0.982452	0.978693	0.910838	0.998673	0.999477	0.971543	0.917393	0.999375	0.999869	0.975246	0.999869
0.913553	0.914391	0.999998	0.967597	0.986648	0.986982	0.893528	0.998905	0.998807	0.977949	0.929935	0.999105	0.999191	0.992653	0.996034
0.899786	0.909379	0.999747	0.947477	0.992076	0.994652	0.885756	0.999515	0.99856	0.98768	0.957643	0.987319	0.990642	0.999441	0.981894
0.903904	0.917362	0.999469	0.930524	0.997754	0.999407	0.903688	1	0.999452	0.99772	0.9859	0.962734	0.971036	0.978687	0.962598
0.917709	0.927077	0.999706	0.913498	0.999945	0.999397	0.932818	0.999205	0.999878	0.998732	0.998272	0.939469	0.947504	0.935828	0.952383
0.937996	0.937809	1	0.903847	0.99612	0.996167	0.961624	0.997109	0.997068	0.986552	0.999791	0.930719	0.930522	0.894919	0.955819
0.958551	0.945242	0.999052	0.894705	0.984883	0.991489	0.982821	0.99467	0.989239	0.961771	0.997526	0.936151	0.919962	0.861094	0.967416
0.972684	0.947974	0.995978	0.887455	0.970203	0.988009	0.993406	0.992884	0.978221	0.934445	0.994704	0.943674	0.910234	0.835386	0.976361
0.983317	0.948156	0.990147	0.880993	0.952359	0.985682	0.998414	0.991998	0.964545	0.906234	0.992533	0.953786	0.902311	0.816704	0.984091
0.988854	0.943108	0.982099	0.870989	0.93443	0.984788	0.999882	0.991027	0.948111	0.878444	0.990667	0.959331	0.888987	0.795894	0.988453
0.991583	0.93611	0.973767	0.862001	0.920376	0.98521	0.999938	0.990082	0.932142	0.856311	0.989374	0.962222	0.875027	0.779141	0.990929
0.991923	0.92483	0.965607	0.848302	0.908613	0.985952	0.999617	0.988034	0.913952	0.833327	0.988346	0.961056	0.85615	0.757812	0.992179
0.988305	0.91592	0.966411	0.841919	0.914356	0.987706	0.999743	0.984598	0.906593	0.82948	0.988053	0.952997	0.843121	0.748698	0.99129
0.979202	0.910861	0.975652	0.841755	0.93378	0.989529	0.999999	0.979436	0.911338	0.842379	0.989651	0.939955	0.842214	0.755578	0.989485
0.951592	0.921936	0.996362	0.866527	0.977995	0.992217	0.995545	0.976334	0.954351	0.90973	0.995513	0.918235	0.881145	0.815406	0.982154
0.905683	0.947351	0.993749	0.910021	0.999946	0.994851	0.961985	0.987037	0.998784	0.988644	0.999251	0.92141	0.959032	0.925381	0.971832
0.855484	0.98057	0.940444	0.963429	0.962957	0.997276	0.860182	0.999958	0.943512	0.965382	0.965457	0.96086	0.997813	0.999971	0.963352
0.845944	0.997799	0.879441	0.993648	0.900579	0.998923	0.784048	0.994263	0.823478	0.848915	0.912976	0.989908	0.938021	0.953091	0.969071
0.853699	0.998975	0.829254	0.99983	0.843967	0.999639	0.762451	0.987864	0.732383	0.750409	0.893861	0.996571	0.872653	0.885455	0.971624
0.86692	0.994662	0.81086	0.996567	0.822678	0.99979	0.771748	0.986021	0.70201	0.71645	0.898422	0.997745	0.848315	0.858983	0.972612
0.871755	0.991781	0.801902	0.998193	0.840742	0.997677	0.787	0.988342	0.701592	0.748508	0.910167	0.996397	0.849684	0.883633	0.971869
0.877521	0.993913	0.819351	0.992743	0.928821	0.973452	0.811978	0.992428	0.742733	0.876279	0.924435	0.994078	0.876798	0.963586	0.973204
0.88342	0.997314	0.846724	0.850928	0.997865	0.810167	0.848002	0.997487	0.806904	0.999985	0.943241	0.988898	0.916382	0.977081	0.975886
0.905454	0.999448	0.890857	0.646517	0.9092	0.620822	0.90097	0.999945	0.886062	0.9135	0.966994	0.983717	0.957998	0.819564	0.981785
0.942648	0.998781	0.925027	0.621287	0.847205	0.581858	0.961249	0.998139	0.946472	0.813232	0.99109	0.978708	0.983309	0.72012	0.989403
0.985464	0.988775	0.949019	0.769715	0.866979	0.665691	0.998846	0.992486	0.980457	0.799489	0.999732	0.981264	0.991971	0.75472	0.997465
0.998786	0.941655	0.957092	0.923741	0.903751	0.740929	0.974301	0.984214	0.99327	0.813726	0.984071	0.991634	0.986491	0.840935	0.998825
0.969442	0.859658	0.958716	0.996942	0.947305	0.817105	0.899156	0.979039	0.996538	0.862206	0.975607	0.999648	0.950837	0.955467	0.973293
0.917443	0.748985	0.950773	0.980411	0.977836	0.864817	0.818119	0.979371	0.993779	0.915355	0.992987	0.958046	0.822066	0.996821	0.880365
0.88571	0.677502	0.941527	0.922449	0.996274	0.908959	0.817932	0.991534	0.977307	0.97664	0.997129	0.848014	0.61986	0.890562	0.772018
0.872765	0.627015	0.927502	0.862099	0.99977	0.935303	0.891943	0.999168	0.911488	0.998065	0.974801	0.741879	0.437436	0.727333	0.768604
0.89481	0.660357	0.926154	0.855578	0.996694	0.953735	0.985023	0.958386	0.779946	0.932022	0.957812	0.728752	0.416676	0.670704	0.893914
0.921603	0.718805	0.932288	0.896315	0.998152	0.952545	0.993664	0.872139	0.636112	0.840798	0.947849	0.749834	0.459741	0.708245	0.977665
0.954306	0.819196	0.953147	0.967562	0.998845	0.937511	0.950932	0.815022	0.601553	0.841921	0.944469	0.803118	0.585249	0.830818	0.999795
0.975193	0.888602	0.96809	0.996352	0.990526	0.924502	0.886026	0.761418	0.574664	0.843228	0.936828	0.836161	0.672026	0.903561	0.992229
0.991729	0.941927	0.977238	0.999946	0.990347	0.9384	0.805704	0.723018	0.560005	0.811793	0.927941	0.872428	0.748885	0.93175	0.968419
0.998962	0.965966	0.976745	0.999878	0.998129	0.961805	0.662142	0.627324	0.445764	0.673772	0.903594	0.883144	0.762028	0.910178	0.919334
0.995531	0.981468	0.958984	0.999864	0.99384	0.984491	0.449143	0.531512	0.269607	0.434364	0.864924	0.908457	0.752716	0.856539	0.836905
0.954468	0.9902	0.903453	0.998437	0.936301	0.996458	0.112865	0.404132	-0.0270072	0.0571486	0.771716	0.926295	0.675335	0.734961	0.719003
0.623363	0.997029	0.561277	0.995892	0.549995	0.999908	-0.202245	0.639702	-0.277084	-0.290097	0.591467	0.999194	0.527596	0.51602	0.670045
-0.354145	0.996609	-0.275989	0.999991	-0.358084	0.996253	-0.55917	0.97335	-0.489053	-0.56266	0.156615	0.868186	0.237356	0.15245	0.731248
-0.969595	0.846845	-0.690947	0.927172	-0.807303	0.984417	-0.925887	0.990189	-0.583152	-0.716919	-0.667253	0.829237	-0.168928	-0.339619	0.899199
-0.368396	-0.261388	-0.801054	-0.0272136	-0.919299	0.97199	-0.566139	0.974898	-0.647669	-0.808598	-0.697636	0.92307	-0.50919	-0.697202	0.985538
0.295032	-0.783003	-0.825341	-0.549578	-0.960398	0.949981	0.0608163	0.971662	-0.668486	-0.867319	0.103165	0.980826	-0.699478	-0.887682	0.999097
0.357734	-0.826082	-0.821774	-0.575978	-0.969415	0.936488	0.150846	0.977101	-0.681712	-0.894995	0.302754	0.998303	-0.787201	-0.95348	0.987832
0.385985	-0.815921	-0.848292	-0.552602	-0.982154	0.932747	0.204446	0.981933	-0.732763	-0.928818	0.418829	0.999356	-0.866742	-0.988268	0.974513
0.206507	-0.699096	-0.843984	-0.41867	-0.975022	0.942035	0.0837613	0.992304	-0.771072	-0.940015	0.345072	0.989605	-0.912347	-0.996828	0.964181
-0.0284975	-0.359656	-0.922457	-0.136506	-0.986347	0.973446	-0.0996961	0.997455	-0.89258	-0.972095	0.217361	0.969501	-0.988951	-0.996625	0.949558
-0.497997	0.112194	-0.917576	0.258269	-0.966375	0.98895	-0.403404	0.994382	-0.954504	-0.988165	-0.0152519	0.874673	-0.995282	-0.9699	0.921068
-0.768581	0.585252	-0.968558	0.596879	-0.972043	0.999896	-0.433754	0.909812	-0.984458	-0.981824	0.102142	0.557902	-0.746832	-0.737169	0.852015
0.784556	0.819416	0.998295	0.785056	1	0.998341	0.208625	-0.442735	-0.389635	-0.442011	0.525802	-0.114904	-0.0567161	-0.114102	0.941585
0.906561	0.939789	0.996222	0.887433	0.999062	0.991527	0.919623	0.667903	0.73001	0.635046	0.840621	0.533469	0.604904	0.496339	0.985805
0.937689	0.984876	0.983712	0.93883	0.999995	0.984299	0.970253	0.825676	0.913634	0.827531	0.905151	0.701043	0.817809	0.70339	0.981137
0.955657	0.999395	0.965324	0.971092	0.998325	0.978809	0.982836	0.884927	0.975822	0.910387	0.930267	0.780976	0.916939	0.815798	0.981983
0.9661	0.996604	0.941559	0.98537	0.995965	0.967989	0.981567	0.89895	0.993971	0.934634	0.928796	0.801635	0.956159	0.852049	0.982503
0.966079	0.984483	0.90577	0.993306	0.989442	0.957623	0.98063	0.896782	0.999785	0.951441	0.924009	0.79392	0.97677	0.873657	0.981006
0.982677	0.96789	0.904536	0.992216	0.998106	0.929053	0.965848	0.901096	0.999968	0.926063	0.905978	0.811829	0.9833	0.846209	0.984724
0.8991	0.956071	0.987921	0.98157	0.798876	0.882432	0.910783	0.999623	0.991805	0.815095	0.870872	0.998156	0.976695	0.760895	0.996113
-0.381925	0.983713	-0.209585	0.890444	-0.760676	0.794141	0.660588	0.441542	0.784773	0.246556	0.85537	0.152061	0.93455	0.525913	0.953948
0.174533	0.95553	-0.123596	0.372162	-0.848967	0.629323	0.612894	0.885008	0.352623	-0.50531	0.93936	0.501619	0.796458	0.0312954	0.846701
0.717042	0.786962	0.134216	-0.194568	-0.823223	0.452092	0.860928	0.971919	0.363632	-0.666514	0.994356	0.786947	0.717059	-0.297538	0.910043
0.897671	0.778648	0.422469	-0.411479	-0.771005	0.251482	0.944236	0.992711	0.528625	-0.688636	0.99846	0.920737	0.742636	-0.461413	0.96105
0.939854	0.837531	0.600523	-0.365545	-0.661495	0.202422	0.96082	0.997706	0.653272	-0.609214	0.997593	0.961277	0.797629	-0.429205	0.977726
0.960377	0.907135	0.753903	0.25703	-0.0224941	0.639861	0.969653	0.999372	0.776718	0.0129588	0.996735	0.979744	0.870196	0.178165	0.986227
0.968711	0.945256	0.834687	0.991951	0.929488	0.978968	0.972307	0.999889	0.842813	0.934889	0.995668	0.987592	0.910818	0.97588	0.989825
0.972305	0.97346	0.893014	0.959719	0.998805	0.86995	0.972759	0.999998	0.89389	0.998708	0.995906	0.989451	0.948789	0.981187	0.989731
0.976423	0.987145	0.929369	0.897159	0.971357	0.815029	0.974327	0.999955	0.925819	0.973571	0.995716	0.9922	0.968138	0.934158	0.99097
0.975675	0.994709	0.94799	0.858407	0.949981	0.801165	0.971555	0.999837	0.942084	0.955468	0.997091	0.989546	0.983984	0.895011	0.986779
0.981177	0.997172	0.96389	0.84388	0.931605	0.801173	0.975636	0.999639	0.956389	0.941033	0.997342	0.99264	0.989046	0.88073	0.989028
0.976535	0.997508	0.958908	0.793983	0.906277	0.749112	0.967924	0.999319	0.947786	0.921256	0.999005	0.985166	0.99337	0.8203	0.978163
0.990408	0.978928	0.941321	0.857665	0.920489	0.734586	0.983987	0.999177	0.926854	0.935584	0.998861	0.995872	0.968069	0.881222	0.991371

## Sheet: Figure 4 - Preterm Neonates
Cosine of the instantaneous phase-shift between the different cerebral areas labelled in top row. N = 6 preterm neonates. The vertical axis correspond to time, with a step of 1 second between each line
Preterm Neonate #1
FLR-CGR	FLR-TR	CGR-TR	FLR-TL	CGR-TL	TR-TL	FLR-CGL	CGR-CGL	TR-CGL	TL-CGL	FLR-FLL	CGR-FLL	TR-FLL	TL-FLL	CGL-FLL		Cerebral areas
0.953491	-0.708732	-0.463122	0.980186	0.874892	-0.834431	0.993059	0.982325	-0.620834	0.950084	0.966395	0.843964	-0.866267	0.998166	0.929451		FL	FL Frontal lobe
0.972984	0.977917	0.999749	-0.646826	-0.453281	-0.473155	0.901677	0.977148	0.972136	-0.253455	0.999923	0.970039	0.975243	-0.656256	0.896232		CG	Cingulate gyrus, anterior
0.987366	0.955627	0.990232	-0.312404	-0.157932	-0.0187063	0.953952	0.98943	0.999984	-0.0130708	0.999483	0.991949	0.964601	-0.28171	0.9631		T	Thalamus
0.985077	0.884442	0.951561	-0.294431	-0.125552	0.185557	0.961958	0.994624	0.978283	-0.0221442	0.999287	0.990871	0.901425	-0.258152	0.971584
0.987677	0.827372	0.905078	-0.251511	-0.0969375	0.335507	0.969045	0.995742	0.940424	-0.00477856	0.998521	0.994725	0.856683	-0.19852	0.981034		R	Right hemisphere
0.985347	0.726613	0.83315	-0.329995	-0.164152	0.408782	0.966023	0.995951	0.879496	-0.0748052	0.997597	0.994797	0.77247	-0.263796	0.981609		L	Left hemisphere
0.987354	0.636686	0.750883	-0.383136	-0.231855	0.468343	0.965679	0.994644	0.815126	-0.130066	0.995738	0.997767	0.705094	-0.29631	0.985519
0.987804	0.507556	0.63552	-0.4865	-0.344535	0.505854	0.958046	0.990988	0.733215	-0.215679	0.992399	0.999457	0.609728	-0.375289	0.986035
0.99171	0.387664	0.502899	-0.569271	-0.458908	0.537173	0.95181	0.983328	0.651687	-0.289695	0.987348	0.999538	0.528926	-0.431704	0.988399
0.995029	0.237563	0.333115	-0.664472	-0.586749	0.568065	0.939184	0.968714	0.5567	-0.367422	0.979286	0.994582	0.429325	-0.499393	0.989264
0.998612	0.0911198	0.143447	-0.741784	-0.70543	0.600258	0.927363	0.945784	0.457108	-0.436975	0.969764	0.981272	0.331393	-0.55569	0.990636
0.999999	-0.0859352	-0.0874778	-0.810194	-0.811101	0.653617	0.911732	0.911095	0.330917	-0.497893	0.956984	0.956534	0.206828	-0.605274	0.991698
0.997528	-0.299367	-0.365679	-0.858584	-0.892489	0.746193	0.898002	0.864861	0.150981	-0.545438	0.944921	0.919583	0.029411	-0.643496	0.99255
0.987213	-0.646803	-0.760104	0.947409	0.986308	-0.856856	0.885453	0.800051	-0.218285	0.690162	0.930371	0.860034	-0.322162	0.764115	0.994179
0.963719	-0.934621	-0.805785	0.965658	0.999973	-0.810122	0.875829	0.715232	-0.99021	0.720357	0.91838	0.779441	-0.999066	0.784031	0.995317
0.914836	-0.177356	0.235171	0.987005	0.967839	-0.016907	0.872358	0.600648	-0.635836	0.782464	0.902756	0.652168	-0.583443	0.821902	0.997814
0.844791	0.189324	0.685358	0.999591	0.859746	0.217322	0.87005	0.471228	-0.319326	0.855599	0.887285	0.502772	-0.284896	0.873734	0.999348
0.758163	0.418322	0.909426	0.993504	0.679034	0.312242	0.877133	0.351856	-0.069285	0.926086	0.860223	0.319689	-0.103308	0.912662	0.999417
0.712868	0.631924	0.994006	0.949377	0.456477	0.356468	0.880834	0.295906	0.189701	0.984965	0.816261	0.176759	0.0680935	0.956412	0.99248
0.723102	0.823816	0.987255	0.840501	0.233517	0.385289	0.901697	0.353365	0.497742	0.992139	0.722999	0.0456035	0.204005	0.98199	0.950627
0.826363	0.97698	0.927476	0.589585	0.0323625	0.403703	0.930293	0.562191	0.830623	0.844768	0.548581	-0.0175101	0.357586	0.998756	0.817036
0.931108	0.979065	0.837372	0.232298	-0.138472	0.425414	0.977401	0.83296	0.999968	0.432661	0.286469	-0.0827238	0.475489	0.998427	0.482531
0.989712	0.821587	0.731568	-0.134095	-0.2745	0.454764	0.99009	0.959811	0.893504	0.00639998	0.0392955	-0.104076	0.601928	0.984934	0.179232
0.999794	0.605429	0.589133	-0.387813	-0.406461	0.498817	0.99123	0.98834	0.705296	-0.262606	-0.171235	-0.191217	0.680474	0.974531	-0.0395369
0.999321	0.340559	0.37497	-0.583902	-0.553593	0.564443	0.976786	0.984016	0.534065	-0.39644	-0.366285	-0.331752	0.750139	0.969279	-0.158452
0.993153	0.0138976	-0.103007	-0.744286	-0.81721	0.657452	0.938196	0.891339	0.359111	-0.467136	-0.621141	-0.70844	0.774991	0.985708	-0.311509
0.901998	-0.406219	-0.760922	-0.875004	-0.998264	0.797816	0.817627	0.488926	0.193969	-0.436699	-0.886804	-0.999422	0.782533	0.999689	-0.458997
0.875731	-0.767236	-0.981543	-0.891874	-0.999404	0.974357	0.625096	0.170569	0.0210193	-0.204478	-0.999628	-0.862232	0.749451	0.879201	-0.646161
0.933039	-0.941528	-0.999703	-0.630346	-0.867436	0.855056	0.434899	0.0818078	-0.106066	0.424918	-0.866069	-0.628216	0.646986	0.157826	-0.826824
0.976057	-0.987512	-0.998136	-0.281566	-0.483539	0.429219	0.341743	0.129142	-0.189417	0.805548	-0.55497	-0.360738	0.416984	-0.641954	-0.971443
0.993881	-0.982906	-0.997227	-0.150954	-0.259223	0.330374	0.287339	0.179781	-0.106081	0.903478	0.0925751	0.201992	-0.274312	-0.99827	-0.927115
0.999465	-0.612684	-0.638195	-0.0821499	-0.114688	0.837989	0.283807	0.252307	0.583947	0.932326	0.790427	0.810031	-0.968402	-0.675419	-0.36304
0.999508	0.453674	0.481408	-0.0311334	0.000238571	0.876611	0.283877	0.313818	0.983293	0.949558	0.999062	0.997211	0.414648	-0.0743968	0.242079
0.997448	0.664254	0.715924	0.0283931	0.0996828	0.766066	0.307403	0.374552	0.915506	0.959924	0.949217	0.969256	0.865704	0.341447	0.59118
0.992711	0.71262	0.791977	0.102714	0.221849	0.771036	0.335808	0.446883	0.900115	0.971441	0.877765	0.929108	0.961619	0.566716	0.746031
0.988266	0.737924	0.83235	0.17741	0.325651	0.795093	0.372541	0.50992	0.90121	0.979387	0.805294	0.886404	0.994368	0.726338	0.850203
0.97798	0.764981	0.882548	0.272863	0.467633	0.828349	0.428361	0.60751	0.90966	0.986202	0.781901	0.894786	0.999644	0.813098	0.898248
0.966672	0.784767	0.91729	0.348718	0.577044	0.854548	0.477445	0.686487	0.91927	0.99	0.771018	0.908357	0.999761	0.865707	0.927662
0.948403	0.812065	0.955195	0.43324	0.696652	0.877775	0.546463	0.783806	0.932491	0.991555	0.800985	0.94948	0.999824	0.8866	0.939097
0.925073	0.807194	0.970898	0.456751	0.760387	0.893802	0.573601	0.841721	0.946531	0.990691	0.822346	0.976826	0.999658	0.881775	0.937776
0.908171	0.770241	0.966474	0.426449	0.765917	0.905323	0.574453	0.864341	0.964492	0.985352	0.836522	0.98907	0.99377	0.852346	0.929046
0.895461	0.664183	0.927523	0.301004	0.694033	0.912822	0.513483	0.841779	0.982537	0.972864	0.825894	0.990537	0.970044	0.786274	0.907901
0.927831	0.541259	0.815837	0.15752	0.514496	0.915617	0.478558	0.771536	0.997342	0.942477	0.824588	0.976097	0.922017	0.68856	0.891359
0.958989	0.425913	0.664895	0.0394067	0.321013	0.920845	0.505202	0.729094	0.995985	0.882239	0.857724	0.968269	0.830464	0.547511	0.877002
0.982422	0.291541	0.464978	-0.079327	0.10815	0.930417	0.589439	0.729873	0.944566	0.758509	0.894614	0.962301	0.688244	0.374464	0.888283
0.991418	-0.170385	-0.0401082	-0.234678	-0.105588	0.997845	0.700365	0.787666	0.584015	0.52949	0.934087	0.972746	0.19267	0.127865	0.909056
0.994791	-0.918976	-0.954384	-0.53241	-0.443348	0.155489	0.803265	0.859796	-0.973043	0.0765206	0.952102	0.978312	-0.995532	-0.248067	0.94692
0.994162	-0.652891	-0.730808	-0.918819	-0.870869	0.300938	0.889869	0.933899	-0.926549	-0.63757	0.966951	0.988816	-0.824434	-0.787826	0.976777
0.987963	-0.459447	-0.591315	-0.911881	-0.964398	0.783529	0.941175	0.982119	-0.732562	-0.99694	0.964793	0.993865	-0.676879	-0.98773	0.996916
0.971954	-0.302393	-0.518074	-0.575144	-0.751396	0.953673	0.967351	0.999823	-0.534096	-0.763694	0.959989	0.998922	-0.557222	-0.781218	0.999619
0.933282	-0.0956519	-0.446767	-0.218934	-0.554758	0.992207	0.969751	0.992717	-0.335736	-0.450486	0.934714	0.999992	-0.443178	-0.551419	0.993192
0.871153	0.0957571	-0.405337	0.0701276	-0.428711	0.999669	0.9598	0.973952	-0.187487	-0.212685	0.903327	0.997557	-0.340481	-0.364548	0.987414
0.770328	0.301598	-0.375626	0.340227	-0.337521	0.999168	0.928019	0.952424	-0.0752971	-0.0345717	0.844089	0.992134	-0.256659	-0.217033	0.983084
0.650391	0.469343	-0.365482	0.548945	-0.277889	0.99572	0.880855	0.932484	-0.00458517	0.0878562	0.779042	0.982929	-0.187988	-0.0964085	0.983023
0.479381	0.628277	-0.381585	0.730726	-0.24882	0.990209	0.7981	0.911374	0.0326688	0.171866	0.675493	0.970936	-0.149267	-0.0097783	0.983393
0.285125	0.757127	-0.410275	0.864848	-0.234606	0.982762	0.689741	0.890663	0.049218	0.233019	0.552211	0.956547	-0.126539	0.0590295	0.984531
0.00305524	0.873608	-0.483959	0.963376	-0.265208	0.972104	0.515072	0.858717	0.0328564	0.266362	0.358359	0.934674	-0.141245	0.0948922	0.984799
-0.31029	0.956776	-0.573349	0.999987	-0.315213	0.958271	0.298127	0.814907	0.00764011	0.293175	0.114297	0.908947	-0.179562	0.109147	0.982346
-0.697	0.998273	-0.73792	0.956573	-0.45771	0.937797	-0.00943256	0.723613	-0.0681577	0.282458	-0.232984	0.859727	-0.289709	0.0606062	0.974635
-0.967222	0.988726	-0.918296	0.839188	-0.673582	0.911159	-0.303462	0.535473	-0.157368	0.263534	-0.645298	0.818133	-0.523637	-0.126069	0.92373
-0.867858	0.952847	-0.977694	0.682109	-0.955268	0.871845	-0.734064	0.299689	-0.493383	-0.00413402	-0.860273	0.999886	-0.974418	-0.959616	0.285277
-0.239533	0.934377	-0.569727	0.57487	-0.932124	0.828674	0.604124	0.628984	0.280559	-0.304759	0.301249	0.853627	-0.0582534	-0.607054	0.941863
0.296948	0.943306	-0.0368393	0.538304	-0.644889	0.787515	0.767121	0.840362	0.510699	-0.127683	0.615154	0.935514	0.318587	-0.333291	0.977663
0.603769	0.970057	0.392079	0.625462	-0.244353	0.79624	0.861392	0.924992	0.712232	0.142444	0.752409	0.979367	0.569897	-0.0433481	0.982698
0.746297	0.990795	0.649325	0.772909	0.154477	0.851688	0.909887	0.95518	0.845353	0.440026	0.823941	0.992092	0.739646	0.277265	0.984782
0.833436	0.999817	0.822721	0.920395	0.551024	0.927701	0.943958	0.969128	0.937477	0.739763	0.86977	0.99759	0.860179	0.607596	0.9839
0.877973	0.995274	0.920309	0.982455	0.77329	0.959702	0.965138	0.972663	0.985993	0.899391	0.896453	0.999197	0.935247	0.79808	0.981188
0.907494	0.946774	0.99441	0.999851	0.900111	0.94108	0.981004	0.971743	0.991234	0.977511	0.918188	0.999657	0.996835	0.911217	0.977594
0.923547	0.296533	0.640098	0.996559	0.952156	0.374674	0.992143	0.964268	0.413685	0.999099	0.929703	0.999866	0.627432	0.957033	0.968477
0.931574	-0.732045	-0.434282	0.971532	0.991183	-0.549808	0.998887	0.947683	-0.699101	0.981624	0.940686	0.999664	-0.457488	0.994285	0.95564
0.933507	-0.867368	-0.631251	0.907532	0.997776	-0.578153	0.998306	0.911067	-0.89485	0.881563	0.940165	0.999819	-0.645904	0.996326	0.918752
0.92132	-0.830987	-0.549317	0.687738	0.915883	-0.167657	0.980782	0.827757	-0.923553	0.532883	0.929387	0.999773	-0.566978	0.907131	0.839512
0.895706	-0.773111	-0.410454	0.543431	0.860014	0.112309	0.897097	0.607076	-0.973798	0.116611	0.873476	0.998862	-0.366488	0.883376	0.568479
0.820779	-0.592711	-0.0263934	0.596511	0.948089	0.292872	0.34302	-0.255044	-0.959861	-0.549294	0.738163	0.991244	0.105834	0.981778	-0.380486
0.737214	-0.365179	0.359782	0.817364	0.991834	0.237848	-0.997965	-0.778797	0.305075	-0.852437	0.617097	0.9866	0.507191	0.957735	-0.666017
0.677077	0.00582943	0.739847	0.982527	0.802213	0.191842	-0.834692	-0.159871	0.545842	-0.71761	0.676915	1	0.739994	0.802082	-0.159655
0.699937	0.320251	0.900745	0.975835	0.526963	0.105513	-0.692424	0.030639	0.461742	-0.833343	0.834529	0.977619	0.789205	0.693973	-0.180333
0.749749	0.634574	0.987191	0.821972	0.239403	0.0814362	-0.498524	0.199864	0.353625	-0.903483	0.977733	0.871919	0.782632	0.684152	-0.305507
0.806886	0.816675	0.999859	0.679547	0.114955	0.131592	-0.368061	0.252258	0.236	-0.932247	0.98762	0.704236	0.716039	0.786215	-0.509357
0.84837	0.934666	0.98116	0.542874	0.0159579	0.20883	-0.197578	0.351348	0.163849	-0.930519	0.899619	0.532033	0.685594	0.855106	-0.605812
0.889325	0.982809	0.958461	0.513445	0.0642202	0.346186	0.205489	0.630264	0.382642	-0.734303	0.839598	0.498279	0.724874	0.897227	-0.359088
0.913993	0.998534	0.934616	0.50663	0.113252	0.459218	0.666919	0.911881	0.706276	-0.304543	0.810969	0.503833	0.778109	0.915304	0.104884
0.940561	0.999203	0.926252	0.537283	0.218907	0.570526	0.938778	0.999986	0.924275	0.213818	0.818468	0.574687	0.840754	0.924327	0.570413
0.956691	0.995065	0.923086	0.572615	0.309161	0.651133	0.990995	0.987055	0.97282	0.457686	0.836175	0.640301	0.886468	0.92845	0.755207
0.972519	0.987754	0.924285	0.592844	0.389053	0.711227	0.999222	0.980942	0.980835	0.560631	0.85207	0.706786	0.923299	0.92667	0.83077
0.982831	0.980282	0.926992	0.611994	0.455568	0.756205	0.99986	0.97961	0.983447	0.625126	0.873524	0.768712	0.95249	0.919569	0.881537
0.991772	0.967081	0.926546	0.59932	0.491907	0.783296	0.99893	0.984789	0.977815	0.635702	0.886125	0.819503	0.974888	0.902065	0.906611
0.997264	0.952569	0.927467	0.586616	0.525146	0.805253	0.997637	0.989829	0.971227	0.640872	0.906369	0.872659	0.991951	0.873848	0.933254
0.999952	0.92807	0.924396	0.538483	0.530244	0.813554	0.996248	0.995357	0.956817	0.609388	0.921842	0.918021	0.999866	0.822974	0.951925
0.998409	0.901824	0.924758	0.493593	0.541854	0.820931	0.995162	0.999119	0.939916	0.576654	0.945817	0.962623	0.993265	0.749239	0.973143
0.991047	0.863687	0.923248	0.412912	0.530813	0.815681	0.994257	0.999644	0.912668	0.508012	0.967402	0.992552	0.963175	0.6301	0.988949
0.977591	0.830576	0.9292	0.345061	0.534914	0.8093	0.994891	0.993849	0.882554	0.438052	0.987765	0.998459	0.907262	0.487209	0.998462
0.954827	0.796001	0.939914	0.241969	0.51937	0.779916	0.997184	0.974424	0.839154	0.314056	0.998065	0.971458	0.832101	0.301838	0.999918
0.929823	0.821594	0.973728	0.279393	0.613137	0.776919	0.999999	0.929394	0.820929	0.278274	0.999977	0.927322	0.817733	0.272915	0.999984
0.903925	0.981871	0.968607	0.161702	-0.275895	-0.0282833	0.986061	0.820163	0.936646	0.323645	0.999532	0.890416	0.975612	0.191822	0.99069
0.966941	0.622898	0.402818	0.30018	0.0470157	0.933207	0.911523	0.776521	0.889507	0.665903	0.999785	0.972019	0.606547	0.280342	0.902803
0.506669	0.452932	0.998124	0.460997	0.998638	0.999959	0.785385	0.931602	0.907599	0.911368	0.991583	0.39078	0.333688	0.342221	0.698629
0.209915	0.624292	0.894834	0.69757	0.846983	0.995224	0.774366	0.781191	0.97772	0.993542	0.945198	-0.120811	0.335023	0.425402	0.525343
0.285824	0.808942	0.794578	0.878721	0.708581	0.991454	0.832907	0.76839	0.999119	0.996057	0.835177	-0.288323	0.352283	0.471363	0.391259
0.530705	0.963897	0.737229	0.991399	0.637065	0.990455	0.936243	0.794661	0.995998	0.974174	0.638764	-0.313117	0.410829	0.532574	0.327706
0.671766	0.998956	0.63722	0.98223	0.5208	0.989779	0.987605	0.779709	0.979403	0.940597	0.391684	-0.418456	0.433313	0.557411	0.242411
0.793315	0.945004	0.550568	0.885503	0.419608	0.988766	0.999495	0.77357	0.954919	0.899819	0.163503	-0.47091	0.477168	0.603163	0.194767
0.836783	0.848403	0.420091	0.753379	0.270364	0.987263	0.986886	0.737426	0.922725	0.849647	-0.110332	-0.636515	0.432514	0.57045	0.0515507
0.878273	0.74147	0.330375	0.606759	0.152818	0.983251	0.967228	0.728081	0.88754	0.788703	-0.402457	-0.791192	0.315837	0.483475	-0.156828
0.894684	0.643556	0.233876	0.47163	0.0280612	0.978447	0.951662	0.714234	0.847538	0.719674	0.221253	0.633581	-0.60404	-0.755593	-0.0889761
0.930141	0.56601	0.223748	0.342191	-0.0267479	0.968313	0.944451	0.75779	0.80551	0.631995	0.513664	0.792836	-0.416587	-0.630423	0.203149
0.954754	0.497602	0.217124	0.232502	-0.0672645	0.959328	0.946031	0.806849	0.751851	0.535148	0.636047	0.836755	-0.352835	-0.602621	0.351649
0.985011	0.443563	0.28232	0.123467	-0.0495555	0.944151	0.961899	0.900321	0.671701	0.390077	0.791477	0.88504	-0.196712	-0.508801	0.594215
0.997189	0.390679	0.320611	0.0435971	-0.0313788	0.936684	0.98681	0.971907	0.534544	0.204752	0.877342	0.91083	-0.0989696	-0.441159	0.788088
0.999676	0.394097	0.417379	0.0171599	0.0426218	0.925696	0.999784	0.99893	0.374907	-0.00362845	0.950555	0.942336	0.089188	-0.2942	0.956805
0.998671	0.442396	0.48803	0.101806	0.152943	0.937199	0.978917	0.967088	0.249885	-0.103538	0.977266	0.965039	0.242196	-0.111425	0.999969
0.998716	0.565836	0.606884	0.311903	0.359641	0.959872	0.954192	0.937808	0.293226	0.013348	0.9929	0.985598	0.463738	0.196668	0.983008
0.99994	0.678477	0.670409	0.550194	0.541037	0.98673	0.924508	0.928618	0.347248	0.190375	0.994605	0.995679	0.598609	0.460601	0.959061
0.998365	0.770528	0.732831	0.711654	0.67033	0.996146	0.915575	0.937066	0.449145	0.369052	0.99722	0.999849	0.72089	0.657327	0.942995
0.988883	0.846903	0.75842	0.826863	0.734044	0.999329	0.879819	0.940714	0.492377	0.460174	0.993189	0.999473	0.779179	0.755704	0.929207
0.979108	0.88837	0.776449	0.874339	0.757387	0.999559	0.855713	0.943055	0.522612	0.497056	0.993194	0.996127	0.82885	0.811865	0.910156
0.953307	0.956096	0.82295	0.951186	0.813568	0.999867	0.774442	0.929342	0.555042	0.541393	0.9786	0.99505	0.875334	0.867327	0.888049
0.92395	0.987908	0.853473	0.982071	0.835278	0.999423	0.555639	0.831413	0.420016	0.388945	0.964601	0.992117	0.912051	0.897594	0.755228
0.998874	0.983306	0.973565	0.991898	0.984753	0.998455	0.21551	0.261603	0.034231	0.0897133	0.935664	0.917865	0.984256	0.972913	-0.142954
0.756041	0.628487	-0.0339403	0.770185	0.164822	0.980161	0.557594	0.964894	-0.295238	-0.100012	0.903416	0.402382	0.901287	0.969273	0.147816
0.930195	-0.854512	-0.985528	0.917093	0.706737	-0.576585	0.930187	1	-0.985532	0.706722	0.994558	0.886892	-0.795747	0.953637	0.886882
0.229632	-0.315331	-0.996033	-0.396477	0.802469	-0.746186	0.198841	0.999503	-0.992733	0.820877	0.950562	0.520516	-0.594433	-0.0917914	0.493345
0.53576	-0.781353	-0.94558	-0.126511	0.769806	-0.520225	0.479141	0.99784	-0.922165	0.810069	0.961445	0.747303	-0.92285	0.151153	0.702042
0.538242	-0.999906	-0.549741	-0.209083	0.711625	0.195663	0.474442	0.997262	-0.486461	0.761633	0.950901	0.772655	-0.955053	0.103838	0.723592
0.628472	-0.793772	-0.0257732	-0.167353	0.661686	0.732479	0.554009	0.995733	0.0665895	0.728054	0.962584	0.815736	-0.599256	0.106069	0.758876
0.666535	-0.689594	0.0802314	-0.193964	0.602033	0.844199	0.595405	0.995791	0.171251	0.672681	0.96463	0.839472	-0.474299	0.0714978	0.786134
0.692073	-0.687983	0.0477149	-0.261229	0.515973	0.880249	0.613787	0.994648	0.150666	0.60172	0.969575	0.847715	-0.489398	-0.0169884	0.78837
0.714026	-0.739618	-0.056907	-0.328949	0.426278	0.878868	0.63823	0.994697	0.0460806	0.517057	0.974281	0.853425	-0.568936	-0.107691	0.795291
0.71227	-0.853103	-0.241426	-0.461419	0.294062	0.856519	0.62664	0.993338	-0.12799	0.402245	0.97894	0.840562	-0.728624	-0.270586	0.772537
0.725043	-0.934919	-0.433464	-0.573641	0.148208	0.826976	0.637161	0.992774	-0.322193	0.265809	0.985577	0.831133	-0.861383	-0.426752	0.7584
0.722468	-0.998619	-0.685143	-0.734347	-0.0612338	0.768996	0.618597	0.990159	-0.576461	0.0790539	0.99045	0.810893	-0.981838	-0.633751	0.721016
0.755981	-0.970054	-0.892337	-0.858688	-0.313673	0.708492	0.641453	0.987106	-0.808581	-0.157639	0.995071	0.817167	-0.989358	-0.803634	0.714367
0.800425	-0.792374	-0.999911	-0.97886	-0.660902	0.650853	0.660413	0.978727	-0.981371	-0.49287	0.996212	0.849518	-0.842419	-0.957367	0.723207
0.886603	-0.495756	-0.84123	-0.703859	-0.952598	0.965845	0.740711	0.967456	-0.950666	-0.998579	0.995994	0.924412	-0.571431	-0.76456	0.79782
0.949934	-0.0556817	-0.36486	0.985044	0.881891	0.117186	0.812815	0.95413	-0.626876	0.700289	0.989907	0.984626	-0.196619	0.950683	0.887166
0.981677	0.365496	0.181431	0.974223	0.999359	0.146096	0.88089	0.954942	-0.118611	0.964958	0.976517	0.999677	0.156379	0.999946	0.962177
0.980195	0.739027	0.590978	0.825129	0.920667	0.229204	0.885608	0.960043	0.34161	0.99312	0.939518	0.988738	0.463595	0.968717	0.991113
0.962517	0.947373	0.825037	0.595595	0.791137	0.307094	0.862508	0.967428	0.655116	0.920203	0.88209	0.976794	0.684861	0.903781	0.999197
0.907125	0.994808	0.945245	0.259775	0.642061	0.356699	0.77965	0.97079	0.83933	0.807251	0.786084	0.973219	0.844906	0.801104	0.999947
0.835471	0.892838	0.993439	-0.0719751	0.487976	0.384948	0.687524	0.973457	0.940895	0.674794	0.693073	0.975184	0.943465	0.669114	0.999971
0.730514	0.669485	0.996342	-0.419183	0.313785	0.393776	0.555671	0.973688	0.9896	0.521904	0.589682	0.982303	0.994716	0.486069	0.999139
0.640841	0.40107	0.960248	-0.702206	0.0965613	0.370567	0.448125	0.973455	0.998649	0.321808	0.543407	0.992676	0.986938	0.216096	0.993975
0.54864	0.0729711	0.873865	-0.923822	-0.186785	0.314388	0.339053	0.972555	0.963	0.0469205	0.592295	0.998587	0.846793	-0.238728	0.958816
0.539717	-0.22924	0.695703	-0.999044	-0.57601	0.186461	0.335155	0.974045	0.840242	-0.37603	0.899115	0.853755	0.219944	-0.917394	0.71374
0.638756	-0.494435	0.352959	-0.842477	-0.952643	-0.051724	0.487415	0.983165	0.517978	-0.881041	0.985283	0.497841	-0.635732	-0.737994	0.330991
0.839512	-0.647995	-0.130167	-0.387423	-0.826153	-0.451114	0.768836	0.992884	-0.0111701	-0.887371	0.949305	0.626152	-0.854572	-0.0779777	0.528846
0.953279	-0.472718	-0.184425	0.27969	-0.023413	-0.978259	0.903135	0.990644	-0.0485722	-0.159624	0.953797	0.818471	-0.715639	0.555228	0.732406
0.987954	0.917751	0.968154	0.759342	0.649505	0.438462	0.939548	0.981218	0.998264	0.490631	0.971995	0.923922	0.798718	0.89099	0.832768
0.995267	0.963749	0.985116	0.970254	0.942135	0.87049	0.936551	0.966183	0.996125	0.823833	0.986785	0.966367	0.90778	0.996659	0.867375
0.997085	0.936759	0.960731	0.995085	0.99974	0.966812	0.919398	0.946728	0.998909	0.95383	0.996458	0.987138	0.904012	0.983233	0.883067
0.996538	0.879736	0.916219	0.922936	0.951745	0.994971	0.88482	0.920493	0.999942	0.995995	0.999993	0.99621	0.877895	0.921443	0.883016
0.994675	0.791756	0.850496	0.785948	0.845487	0.999955	0.830878	0.883804	0.997756	0.997079	0.996761	0.999742	0.838318	0.833129	0.87294
0.99067	0.671369	0.766106	0.59622	0.700066	0.995273	0.750262	0.833363	0.993689	0.978099	0.985224	0.999373	0.78838	0.724908	0.852409
0.983985	0.503392	0.649351	0.346378	0.508049	0.984933	0.62708	0.755888	0.988729	0.94794	0.964523	0.996135	0.713642	0.581745	0.810476
0.9769	0.307859	0.504065	0.0627347	0.274561	0.968871	0.464104	0.642671	0.985639	0.913152	0.934777	0.989096	0.625761	0.413178	0.748494
0.974088	0.0817602	0.305056	-0.247022	-0.0214593	0.945569	0.246053	0.458895	0.986129	0.878438	0.904682	0.977608	0.498629	0.189407	0.635588
0.984415	-0.110176	0.0663339	-0.514635	-0.355828	0.90889	0.023173	0.198628	0.991092	0.845253	0.88259	0.951516	0.370041	-0.0511071	0.490469
0.997793	-0.259281	-0.194583	-0.723621	-0.676197	0.854215	-0.213829	-0.148497	0.998906	0.828965	0.877473	0.907382	0.235711	-0.303921	0.280903
0.996368	-0.315583	-0.395238	-0.850332	-0.892055	0.767705	-0.411842	-0.487942	0.994659	0.829747	0.879365	0.835625	0.174304	-0.49718	0.0717346
0.976613	-0.308852	-0.506121	-0.918568	-0.982069	0.659639	0.0939532	0.305809	-0.975921	-0.479816	0.882371	0.760564	0.175027	-0.624527	-0.385571
0.942151	-0.226369	-0.539762	-0.93988	-0.999977	0.545399	0.546131	0.795326	-0.939582	-0.799375	0.880766	0.671086	0.26188	-0.666095	0.0843201
0.90198	-0.123052	-0.539487	-0.890916	-0.999688	0.560345	0.661245	0.920336	-0.825837	-0.929817	0.87636	0.58249	0.370159	-0.56201	0.218163
0.831924	0.00697577	-0.549073	-0.443769	-0.866442	0.893024	0.725117	0.985354	-0.683551	-0.93889	0.876828	0.462661	0.486908	0.0417582	0.30471
0.725625	0.139143	-0.580432	0.507225	-0.224952	0.924007	0.802918	0.992781	-0.478571	-0.106459	0.888142	0.328232	0.578677	0.846551	0.43916
0.477258	0.310205	-0.687366	0.819796	-0.111975	0.798711	0.840012	0.877691	-0.255226	0.377934	0.92906	0.118321	0.639879	0.973482	0.579711
-0.0903669	0.5456	-0.883921	0.959334	-0.367811	0.75997	0.880659	0.39223	0.0834624	0.711119	0.987369	-0.247017	0.671487	0.99194	0.794474
-0.878154	0.786706	-0.395533	0.992841	-0.929007	0.707337	0.876197	-0.999992	0.391787	0.927491	0.976494	-0.960624	0.635151	0.995249	0.959484
0.202604	0.917552	0.575269	0.870998	-0.30463	0.603843	0.856399	-0.332096	0.580496	0.99958	0.821197	-0.392431	0.526595	0.995611	0.997905
0.626846	0.884359	0.918067	0.754984	-0.037659	0.361571	0.880433	0.18245	0.557273	0.975647	0.661848	-0.169199	0.235374	0.991255	0.938169
0.810074	0.739955	0.993815	0.695615	0.142274	0.0314781	0.899265	0.47201	0.371193	0.93978	0.557227	-0.0354677	-0.146224	0.984158	0.864298
0.891019	0.549162	0.868701	0.711362	0.314778	-0.19671	0.934851	0.671795	0.216673	0.914548	0.49481	0.0463884	-0.454507	0.962746	0.771103
0.931972	0.392081	0.69891	0.75702	0.468648	-0.304262	0.961379	0.796201	0.123749	0.907614	0.45366	0.0997215	-0.641948	0.925716	0.681415
0.957589	0.304206	0.565787	0.835832	0.642199	-0.268702	0.985274	0.89422	0.136847	0.917391	0.411931	0.131905	-0.742717	0.844549	0.561668
0.970615	0.234156	0.461223	0.924899	0.806227	-0.153072	0.99982	0.965873	0.21566	0.931949	0.368169	0.133616	-0.817702	0.694026	0.385751
0.983171	0.206139	0.381434	0.987655	0.942416	0.0503131	0.986448	0.999821	0.363897	0.948568	0.296514	0.117051	-0.873394	0.442454	0.135799
0.988521	0.193345	0.339358	0.991919	0.999701	0.316262	0.89599	0.952797	0.60893	0.94509	0.162319	0.0113762	-0.936736	0.0358167	-0.292749
0.995038	0.218966	0.314956	0.942152	0.970825	0.533351	0.721133	0.786482	0.833888	0.911633	-0.520586	-0.602949	-0.94708	-0.776656	-0.966928
0.995794	0.289791	0.376256	0.886463	0.925134	0.69983	0.526302	0.601989	0.966329	0.860065	-0.37374	-0.287192	0.779426	0.0979552	0.591979
0.99119	0.423174	0.53945	0.889454	0.94215	0.790481	0.4535	0.56755	0.999431	0.810694	0.00111426	0.133552	0.906519	0.458016	0.891761
0.926385	0.638109	0.881079	0.955114	0.99636	0.837555	0.577059	0.84213	0.997043	0.793096	0.37945	0.69993	0.954494	0.636502	0.974588
0.732013	0.839541	0.984698	0.99943	0.754589	0.857399	0.775899	0.997765	0.994141	0.796748	0.759329	0.999159	0.991014	0.780857	0.999666
0.741292	0.943971	0.921268	0.973224	0.567167	0.842836	0.928746	0.937291	0.999056	0.818666	0.96269	0.895261	0.998059	0.874712	0.994413
0.792428	0.956734	0.935621	0.967373	0.612034	0.8518	0.984206	0.887893	0.993132	0.907243	0.998154	0.753919	0.937296	0.980975	0.971637
0.834886	0.912593	0.986962	0.460353	0.872972	0.783083	0.999447	0.852734	0.925689	0.489629	0.949247	0.619386	0.737672	0.157766	0.938258
0.873969	0.806463	0.992177	-0.501051	-0.0173257	0.107628	0.996905	0.83306	0.757486	-0.567532	0.848204	0.483894	0.37086	-0.883379	0.887217
0.895375	0.669194	0.930086	-0.55552	-0.127119	0.24613	0.98433	0.80282	0.527674	-0.693438	0.682575	0.285718	-0.086286	-0.98686	0.800748
0.930298	0.593505	0.847352	-0.522512	-0.173342	0.376111	0.955525	0.780748	0.329756	-0.750723	0.403201	0.0394297	-0.497208	-0.990931	0.655144
0.953982	0.583283	0.800012	-0.438972	-0.149342	0.473779	0.927402	0.772554	0.237094	-0.743203	-0.0915269	-0.385922	-0.862246	-0.854552	0.287615
0.984139	0.640443	0.76653	-0.323649	-0.150662	0.519391	0.918125	0.83326	0.283653	-0.672111	-0.748728	-0.854447	-0.988611	-0.384875	-0.424734
0.998117	0.74068	0.780492	-0.149699	-0.0887772	0.553407	0.38236	0.438312	0.904012	0.856362	-0.994231	-0.985781	-0.664342	0.254889	-0.281043
0.998542	0.83658	0.80579	0.0242512	-0.0297433	0.567972	-0.0147242	-0.0686719	0.535468	0.99924	-0.738941	-0.77423	-0.249061	0.655652	0.684578
0.991934	0.907342	0.846735	0.179049	0.0528959	0.576059	0.142869	0.0162591	0.545712	0.999328	-0.382233	-0.496282	0.0416562	0.840695	0.859978
0.997106	0.94291	0.914863	0.275678	0.201805	0.58008	0.263688	0.189594	0.569893	0.999922	-0.0761394	-0.151719	0.260287	0.93747	0.941731
0.999932	0.954658	0.951111	0.303089	0.291922	0.573047	0.354224	0.343262	0.616564	0.998534	0.128961	0.117353	0.418332	0.984091	0.973033
0.69476	0.946616	0.889528	0.272238	0.881216	0.567892	0.394116	0.934843	0.669348	0.991641	0.26693	0.878597	0.563347	0.999985	0.990915
-0.971752	0.906903	-0.781848	0.141427	0.0962	0.545364	0.360439	-0.130117	0.719901	0.974383	0.317471	-0.0847084	0.687458	0.983636	0.998957
-0.997482	0.79643	-0.837314	-0.091774	0.0209191	0.529087	0.255618	-0.323541	0.788222	0.939239	0.293919	-0.360969	0.812106	0.924823	0.999207
-0.858685	0.422664	-0.82741	-0.561543	0.0581179	0.512561	-0.0989741	-0.425	0.860004	0.878963	0.0569562	-0.560579	0.928889	0.794121	0.987837
-0.0956549	-0.617497	-0.7239	-0.995558	0.188952	0.540695	-0.836828	-0.464909	0.947361	0.781565	-0.652851	-0.691565	0.998952	0.57863	0.961022
0.777094	-0.890883	-0.406413	-0.277376	0.389141	0.683519	-0.897961	-0.420824	0.999875	0.67188	-0.999702	-0.79223	0.879526	0.253835	0.886948
0.960137	-0.213823	0.0677661	0.314375	0.567201	0.860123	-0.604269	-0.357457	0.907559	0.566416	-0.982121	-0.890349	0.393897	-0.130048	0.74346
0.997717	0.44475	0.504219	0.683107	0.730867	0.957925	-0.217044	-0.150627	0.777774	0.564644	-0.981535	-0.966377	-0.265213	-0.530796	0.39976
0.99642	0.782939	0.72754	0.881311	0.838205	0.983977	0.23337	0.150324	0.787636	0.665161	-0.999577	-0.993538	-0.800708	-0.894687	-0.261564
0.981207	0.931752	0.844179	0.975662	0.915014	0.988695	0.691863	0.539539	0.90681	0.833351	-0.837945	-0.716889	-0.978918	-0.937224	-0.973794
0.959108	0.991641	0.91457	0.999957	0.961696	0.990399	0.953266	0.828769	0.984281	0.950418	-0.265354	0.0183905	-0.38754	-0.256386	-0.544255
0.938452	0.998592	0.955455	0.978417	0.989573	0.988002	0.999766	0.945698	0.999505	0.982655	0.15438	0.486146	0.206577	0.355209	0.175698
0.919994	0.976878	0.982516	0.926516	0.999856	0.985535	0.964736	0.990715	0.998705	0.992881	0.392609	0.721661	0.580161	0.709802	0.620848
0.910964	0.945212	0.995713	0.858516	0.993594	0.978883	0.918867	0.999808	0.997334	0.991191	0.547382	0.843848	0.790599	0.899079	0.833178
0.912349	0.915975	0.99996	0.790868	0.972103	0.969966	0.884096	0.997925	0.997309	0.985188	0.666234	0.913154	0.909472	0.983288	0.937504
0.924119	0.905568	0.998942	0.738516	0.940106	0.954788	0.874737	0.993529	0.997701	0.972741	0.748822	0.945249	0.959257	0.999881	0.9762
0.941764	0.919263	0.998101	0.728012	0.916153	0.939103	0.889254	0.991284	0.997516	0.960974	0.805179	0.95771	0.973615	0.992741	0.98727
0.958058	0.947203	0.999361	0.763045	0.916267	0.929999	0.912547	0.991474	0.995498	0.960652	0.839524	0.960015	0.969408	0.991769	0.988309
0.971281	0.978393	0.999488	0.869388	0.961991	0.952766	0.940304	0.994277	0.990352	0.985659	0.860846	0.957201	0.947455	0.999855	0.982642
0.978369	0.995857	0.993127	0.980112	0.999963	0.994097	0.958105	0.99663	0.980181	0.995888	0.873657	0.955408	0.914282	0.952833	0.976409
0.982234	0.99959	0.976455	0.97362	0.913504	0.979758	0.971408	0.998703	0.964207	0.89161	0.881139	0.954221	0.86723	0.750001	0.96821
0.981108	0.993204	0.951923	0.840237	0.719465	0.897635	0.975122	0.999584	0.942694	0.699139	0.886278	0.959136	0.826347	0.493551	0.966896
0.978028	0.980617	0.918224	0.69961	0.53528	0.826049	0.977218	0.999993	0.916692	0.532023	0.889109	0.96499	0.782197	0.294994	0.965993
0.970115	0.970165	0.882342	0.595738	0.383045	0.772691	0.974047	0.999859	0.890109	0.39848	0.892673	0.975357	0.756768	0.169802	0.971521
0.961438	0.957205	0.840698	0.519194	0.264123	0.744322	0.97337	0.998881	0.865369	0.309445	0.895765	0.983478	0.728779	0.0851573	0.973815
0.949197	0.950507	0.804445	0.467726	0.165823	0.719199	0.972084	0.996534	0.851071	0.247282	0.902475	0.992174	0.723976	0.0413889	0.978348
0.941661	0.941409	0.772977	0.434698	0.106237	0.712962	0.978665	0.990721	0.85203	0.240391	0.911851	0.996821	0.71997	0.0266729	0.976743
0.940275	0.941975	0.771443	0.436224	0.10385	0.712973	0.987898	0.981696	0.878509	0.291375	0.928687	0.999469	0.750307	0.0713979	0.974971
0.958624	0.943989	0.810995	0.464951	0.193681	0.73105	0.997916	0.974997	0.920726	0.406848	0.949221	0.999508	0.79224	0.162805	0.967545
0.984752	0.957718	0.893066	0.531615	0.376167	0.752822	0.999996	0.984244	0.958549	0.534069	0.970182	0.997553	0.859428	0.310474	0.969475
0.999408	0.970751	0.961917	0.606437	0.578724	0.779601	0.999591	0.998016	0.977219	0.628924	0.982796	0.988568	0.909706	0.449145	0.977113
0.99937	0.985021	0.990519	0.687894	0.713211	0.802743	0.999941	0.998925	0.983084	0.679945	0.988307	0.982275	0.947211	0.569179	0.989909
0.999072	0.99287	0.997083	0.748874	0.776725	0.822529	0.996885	0.992563	0.980377	0.694276	0.988224	0.980716	0.96294	0.638653	0.997214
0.999994	0.997677	0.997427	0.801087	0.798941	0.840003	0.986326	0.986909	0.972807	0.691487	0.985686	0.986283	0.971911	0.688711	0.999993
0.997724	0.999133	0.994051	0.832002	0.792697	0.854378	0.968585	0.98315	0.957392	0.667904	0.980899	0.991784	0.97195	0.708199	0.998457
0.990125	0.999585	0.985677	0.857607	0.77704	0.872065	0.946287	0.982269	0.936581	0.645253	0.976229	0.996973	0.969581	0.72575	0.993871
0.978114	0.999089	0.968345	0.869857	0.748176	0.890113	0.923254	0.982986	0.906021	0.613576	0.972549	0.999681	0.961735	0.731187	0.98731
0.964786	0.997119	0.942056	0.881886	0.726821	0.915106	0.907137	0.985888	0.872603	0.601583	0.97205	0.999574	0.951441	0.746549	0.980584
0.95186	0.991491	0.903857	0.888137	0.704506	0.940406	0.898799	0.989903	0.834087	0.596796	0.975127	0.996126	0.937977	0.764183	0.973604
0.944874	0.97927	0.858962	0.89755	0.703704	0.968255	0.906191	0.994698	0.801748	0.626904	0.980919	0.990504	0.921203	0.794704	0.971112
0.94097	0.957837	0.804044	0.908501	0.713422	0.990258	0.921636	0.998585	0.771284	0.675145	0.988139	0.981789	0.902355	0.833553	0.970296
0.9466	0.919851	0.74426	0.924365	0.752002	0.999932	0.947846	0.999992	0.746851	0.754559	0.993864	0.976453	0.870819	0.876495	0.977284
0.953318	0.863455	0.670826	0.947822	0.807307	0.979213	0.969475	0.998258	0.713417	0.840722	0.997777	0.971323	0.827917	0.924467	0.98366
0.966227	0.773562	0.584132	0.97228	0.879189	0.900296	0.986325	0.995485	0.658538	0.920447	0.999071	0.976436	0.74553	0.961298	0.992512
0.973213	0.660492	0.470178	0.996215	0.949545	0.723256	0.992394	0.994113	0.563036	0.977937	0.999395	0.980617	0.633989	0.992591	0.996074
0.979197	0.515338	0.330723	0.99482	0.994751	0.425555	0.993737	0.995738	0.416349	0.999948	0.997829	0.990435	0.457774	0.999355	0.998939
0.974806	0.376216	0.160071	0.899631	0.974362	-0.0661155	0.98782	0.997641	0.227462	0.956618	0.993064	0.99427	0.264672	0.94473	0.999263
0.962938	0.254495	-0.0157801	0.434334	0.66119	-0.760559	0.970644	0.999544	0.0144211	0.638234	0.975183	0.998757	0.0340695	0.62298	0.999807
0.926065	0.203313	-0.1812	-0.67833	-0.350908	-0.857324	0.925386	0.999998	-0.182966	-0.349225	0.93605	0.999625	-0.154206	-0.376415	0.999574
0.845087	0.249435	-0.306935	-0.996209	-0.888391	-0.16425	0.818747	0.998872	-0.351781	-0.865589	0.833083	0.999756	-0.327863	-0.878043	0.999677
0.692743	0.406894	-0.376912	-0.806534	-0.985076	0.211862	0.625493	0.995996	-0.458211	-0.965744	0.655721	0.998743	-0.422869	-0.97521	0.999225
0.471055	0.619241	-0.400932	-0.375621	-0.994448	0.495104	0.33423	0.988816	-0.533077	-0.99902	0.380356	0.994974	-0.490653	-0.999987	0.99878
0.339134	0.779413	-0.325057	0.0383428	-0.927043	0.655935	0.152213	0.981397	-0.500574	-0.981785	0.224133	0.992816	-0.435879	-0.965248	0.997319
0.293126	0.869548	-0.217268	0.370122	-0.779684	0.780616	0.109725	0.982464	-0.395455	-0.882762	0.581068	0.948432	0.103346	-0.540991	0.872699
0.41914	0.915666	0.0188629	0.579747	-0.496776	0.858353	0.475756	0.997996	0.0820969	-0.440859	0.667822	-0.395874	0.910674	0.993638	-0.336968
0.4995	0.933785	0.156427	0.710154	-0.255203	0.915064	0.830333	0.89752	0.575941	0.197322	0.495741	-0.504746	0.773685	0.963496	-0.0723414
0.640018	0.949012	0.365167	0.798628	0.0487184	0.947627	0.94902	0.849589	0.801263	0.568209	0.372048	-0.475085	0.645687	0.85575	0.0604929
0.676428	0.951873	0.418138	0.839611	0.167873	0.965686	0.965783	0.844297	0.839814	0.670006	0.224641	-0.565731	0.512491	0.717917	-0.0357661
0.79278	0.963993	0.60215	0.872359	0.393622	0.970951	0.975445	0.907553	0.881754	0.74327	0.0185885	-0.594666	0.2838	0.504996	-0.202072
0.835089	0.978485	0.703623	0.874411	0.463303	0.955701	0.959646	0.956087	0.880981	0.702687	-0.252426	-0.743099	-0.0473584	0.248749	-0.514342
0.924746	0.980748	0.832622	0.879645	0.632431	0.955591	0.978206	0.983616	0.918826	0.761716	-0.502056	-0.793417	-0.323505	-0.0302897	-0.670686
0.958178	0.99234	0.915485	0.882685	0.711278	0.933982	0.977436	0.997006	0.943854	0.763497	-0.747876	-0.906572	-0.66014	-0.348159	-0.871225
0.992535	0.972478	0.936802	0.869274	0.802496	0.960526	0.997204	0.998874	0.952348	0.829902	-0.881079	-0.932186	-0.746632	-0.532097	-0.91396
0.997418	0.988739	0.975438	0.930225	0.901467	0.97467	0.999611	0.999033	0.98418	0.919627	-0.942583	-0.964134	-0.881989	-0.754249	-0.951531
0.981965	0.999347	0.988157	0.975701	0.916678	0.967144	0.993606	0.997032	0.997038	0.944725	-0.662731	-0.792361	-0.689365	-0.482547	-0.743041
0.967431	0.977824	0.998991	0.631142	0.41424	0.454701	0.94309	0.996551	0.991819	0.337286	0.907621	0.984324	0.975409	0.24722	0.995564
0.958468	0.93783	0.997871	0.642864	0.397708	0.337028	0.878771	0.978383	0.989787	0.19937	-0.113424	0.174645	0.238484	-0.833953	0.374491
0.941296	0.867453	0.984484	0.629102	0.329761	0.158984	0.839392	0.973601	0.998548	0.105569	0.00677548	0.343952	0.503385	-0.773042	0.549201
0.939184	0.810985	0.962584	0.771021	0.505442	0.25271	0.904791	0.99601	0.982926	0.426423	-0.0107154	-0.353457	-0.593723	0.628512	-0.435527
0.942876	0.773544	0.940483	0.862986	0.645377	0.347374	0.991109	0.978819	0.850987	0.788092	0.560527	0.25262	-0.091233	0.902124	0.445358
0.953902	0.784105	0.934221	0.935417	0.786191	0.514045	0.99874	0.937642	0.751976	0.951979	0.693424	0.445215	0.0965356	0.903381	0.728704
0.960442	0.800878	0.935959	0.975722	0.876134	0.650284	0.994385	0.925579	0.73301	0.99342	0.810862	0.615807	0.298944	0.919349	0.868241
0.967328	0.830112	0.944357	0.994919	0.936888	0.769756	0.994917	0.93688	0.769742	1	0.87012	0.716742	0.447491	0.915317	0.915326
0.970338	0.84725	0.950536	0.999715	0.975832	0.859687	0.997086	0.949067	0.804255	0.994981	0.911591	0.785168	0.553973	0.90152	0.940298
0.97509	0.868283	0.956688	0.991709	0.995509	0.924832	0.999189	0.96537	0.84761	0.985732	0.939675	0.840393	0.646215	0.887926	0.952684
0.977352	0.877035	0.95884	0.966157	0.998864	0.971282	0.999978	0.97594	0.873858	0.96444	0.957549	0.874859	0.701311	0.850782	0.959424
0.982066	0.889166	0.959492	0.925855	0.980495	0.996151	0.999585	0.987087	0.901971	0.93635	0.971717	0.909767	0.755961	0.810433	0.964516
0.985154	0.889158	0.954515	0.842262	0.9223	0.995582	0.998322	0.993443	0.914166	0.872066	0.980616	0.932421	0.78226	0.72031	0.967623
0.990645	0.89019	0.944034	0.705531	0.795641	0.950923	0.996519	0.998573	0.925072	0.762155	0.988317	0.958271	0.810351	0.589275	0.97217
0.995028	0.872768	0.917043	0.435726	0.5232	0.819648	0.994635	0.999992	0.918583	0.526501	0.993597	0.977404	0.812027	0.331239	0.976577
0.999449	0.833641	0.851517	0.0227879	0.0559644	0.57116	0.993331	0.996611	0.89176	0.137902	0.997902	0.995203	0.796134	-0.0419858	0.983783
0.998094	0.571072	0.519321	-0.458104	-0.51209	0.468087	0.992095	0.98246	0.66957	-0.342937	0.999992	0.998339	0.567689	-0.461757	0.991571
0.97384	-0.995187	-0.991421	-0.790551	-0.909028	0.846759	0.992238	0.938025	-0.975276	-0.708263	0.996215	0.950403	-0.982902	-0.734328	0.999292
0.855153	-0.928018	-0.600484	-0.969126	-0.956564	0.807513	0.991274	0.77936	-0.969027	-0.928169	0.960708	0.67767	-0.994956	-0.86261	0.988912
0.778342	-0.541113	0.106812	-0.883301	-0.393175	0.872208	0.97431	0.61695	-0.716603	-0.966189	0.599493	-0.0359003	-0.997473	-0.904756	0.764346
0.873223	0.94341	0.662197	0.75764	0.343527	0.93121	0.86464	0.99985	0.649102	0.327188	0.493259	0.00681257	0.753824	0.941461	-0.0105309
0.880252	0.998704	0.854961	0.952096	0.69298	0.966426	0.954158	0.981921	0.937689	0.816923	0.913777	0.611601	0.933267	0.994224	0.750305
0.883672	0.989342	0.942414	0.999958	0.887949	0.990642	0.960485	0.979043	0.990776	0.96301	0.978639	0.768558	0.938273	0.976702	0.882746
0.923309	0.986086	0.974307	0.990325	0.967671	0.999614	0.967979	0.990154	0.996241	0.993449	0.993827	0.875004	0.961557	0.968817	0.934155
0.930247	0.968029	0.992547	0.938449	0.999735	0.99509	0.962294	0.994981	0.999759	0.997021	0.999934	0.925984	0.965093	0.934432	0.959116
0.956761	0.970159	0.998739	0.891409	0.98469	0.974695	0.968059	0.99913	0.999964	0.976564	0.998976	0.968942	0.980136	0.911002	0.978412
0.962626	0.955265	0.999662	0.772311	0.915492	0.925636	0.959575	0.999939	0.999888	0.919881	0.990903	0.990317	0.986376	0.850774	0.988723
0.978993	0.957939	0.996328	0.640009	0.78323	0.833589	0.961405	0.997308	0.999924	0.826714	0.980245	0.999981	0.995774	0.779339	0.996831
0.974722	0.938414	0.991888	0.317172	0.521039	0.625312	0.928626	0.988045	0.999627	0.646395	0.936014	0.990989	0.999976	0.630667	0.999791
0.955867	0.955684	1	-0.191635	0.105176	0.105795	0.860096	0.972014	0.97216	0.335852	0.850085	0.967297	0.967454	0.353978	0.999814
0.771474	0.998991	0.742115	-0.924707	-0.471176	-0.940874	0.515175	0.942774	0.476155	-0.150111	0.490733	0.932968	0.451099	-0.122095	0.9996
0.739217	0.947138	0.484074	-0.956587	-0.903405	-0.812516	0.469467	0.941676	0.161376	-0.706419	0.542844	0.96688	0.244707	-0.764044	0.996378
0.677197	0.963388	0.455128	-0.567645	-0.990174	-0.326134	0.407784	0.947995	0.148048	-0.98319	0.512832	0.978966	0.263887	-0.997878	0.992992
0.811453	0.946412	0.579223	-0.338446	-0.824562	-0.0164064	0.650608	0.971753	0.370481	-0.934793	0.687563	0.982285	0.416206	-0.915976	0.998763
0.835276	0.938463	0.593975	-0.145431	-0.665461	0.205226	0.697448	0.97659	0.407017	-0.810448	0.608469	0.944573	0.296939	-0.873631	0.993081
0.906494	0.926478	0.680945	-0.04756	-0.464855	0.331859	0.813478	0.982974	0.534787	-0.619627	0.673089	0.922408	0.34527	-0.770737	0.977669
0.947056	0.867646	0.66208	-0.183215	-0.489149	0.329801	0.869807	0.982169	0.509378	-0.644402	0.643737	0.855352	0.178069	-0.870236	0.937494
0.9641	0.898155	0.74916	-0.102561	-0.363018	0.345244	0.895499	0.981532	0.608612	-0.534561	0.659132	0.835162	0.261353	-0.815663	0.924952
0.996879	0.807487	0.758399	-0.55483	-0.618777	0.0427457	0.967879	0.984706	0.633242	-0.746178	0.796139	0.841425	0.285924	-0.945154	0.922702
0.993892	0.909451	0.858008	-0.509844	-0.601668	-0.105971	0.94962	0.978406	0.733316	-0.75377	0.753088	0.821096	0.411327	-0.949944	0.921342
0.999256	0.971846	0.980212	-0.995344	-0.998321	-0.990031	0.997683	0.994316	0.953564	-0.98648	0.965356	0.95457	0.876695	-0.93571	0.980871
Preterm Neonate #2
FLR-CGR	FLR-TR	CGR-TR	FLR-TL	CGR-TL	TR-TL	FLR-CGL	CGR-CGL	TR-CGL	TL-CGL	FLR-FLL	CGR-FLL	TR-FLL	TL-FLL	CGL-FLL
0.984784	0.931709	0.980651	0.930654	0.98008	0.999996	0.999401	0.990209	0.943722	0.942761	0.984807	1	0.980625	0.980053	0.990228
0.999179	0.990335	0.995142	0.984679	0.990937	0.999348	0.989533	0.994568	0.999984	0.999536	0.947794	0.959938	0.982862	0.988879	0.983891
0.931847	0.951975	0.998191	0.959841	0.996221	0.999641	0.998845	0.913333	0.936161	0.945249	0.964073	0.801982	0.836442	0.850833	0.975725
0.845049	0.725641	0.981107	0.812128	0.998268	0.99079	0.999936	0.838968	0.717839	0.8055	0.971861	0.695321	0.543143	0.651834	0.974454
0.794474	0.672019	0.983627	0.704685	0.990744	0.998986	0.998509	0.826436	0.711435	0.742359	0.988805	0.694965	0.554001	0.590928	0.979188
0.83264	0.560974	0.925556	0.612466	0.947753	0.997977	0.997752	0.867881	0.615188	0.664062	0.994142	0.767902	0.46821	0.523436	0.984664
0.889825	0.947169	0.989167	0.628596	0.914221	0.844833	0.995627	0.928561	0.97299	0.698502	0.997812	0.857711	0.923892	0.575804	0.987272
0.948589	0.997757	0.925272	0.620698	0.836948	0.566819	0.996398	0.972011	0.988487	0.684946	0.999029	0.933723	0.999737	0.585552	0.991695
0.976305	0.926039	0.822422	0.66211	0.808591	0.330292	0.994997	0.99304	0.883699	0.733667	0.99968	0.970522	0.935285	0.642952	0.992153
0.992501	0.935617	0.885451	0.65156	0.7394	0.341813	0.996009	0.99945	0.900375	0.716666	0.999819	0.989994	0.942168	0.637	0.994129
0.99611	0.934389	0.899362	0.643763	0.708689	0.328911	0.99402	0.999776	0.8899	0.723474	0.999822	0.99427	0.940946	0.629206	0.991782
0.99814	0.974116	0.958523	0.585751	0.634074	0.387381	0.993565	0.998622	0.942244	0.673783	0.999565	0.995906	0.980363	0.561579	0.98979
0.996037	0.991922	0.976709	0.491039	0.566572	0.376568	0.988213	0.997912	0.960811	0.618609	0.998989	0.991033	0.996621	0.451388	0.980334
0.993319	0.997152	0.999193	0.369388	0.474162	0.438423	0.983736	0.997892	0.994481	0.530295	0.998212	0.984644	0.990861	0.313181	0.971241
0.985954	0.968942	0.996634	0.17825	0.34009	0.416041	0.97421	0.998213	0.999752	0.395683	0.998135	0.973918	0.952038	0.117846	0.958618
0.984673	0.898718	0.961427	0.101164	0.273129	0.527196	0.972404	0.99819	0.976227	0.33048	0.99884	0.975135	0.876563	0.0531505	0.960044
0.987545	0.822373	0.901648	-0.00293617	0.154438	0.566531	0.973223	0.997268	0.931133	0.227004	0.999715	0.983507	0.808555	-0.02681	0.967458
0.996287	0.763699	0.816445	0.784733	0.728454	0.199152	0.982445	0.994858	0.870726	0.655325	1	0.996209	0.763115	0.785293	0.982276
1	0.747319	0.747224	0.514436	0.514559	-0.185351	0.990595	0.990575	0.831208	0.392264	0.999773	0.99977	0.761302	0.496055	0.993284
0.994951	0.848433	0.791028	0.630714	0.705411	0.124372	0.997633	0.985695	0.882822	0.575858	0.999269	0.990387	0.86805	0.600583	0.999533
0.98124	0.986562	0.936554	0.626065	0.764651	0.490245	1	0.981157	0.986632	0.625729	0.998429	0.968895	0.994167	0.581385	0.998453
0.962063	0.960195	0.999977	0.701812	0.86954	0.87286	0.997525	0.978866	0.977461	0.750168	0.997243	0.939164	0.936819	0.647013	0.989556
0.940227	0.862688	0.983351	0.722787	0.914927	0.973039	0.990553	0.978044	0.923891	0.810727	0.995002	0.901521	0.807876	0.650166	0.971908
0.92385	0.855029	0.988407	0.781737	0.960897	0.991799	0.982252	0.979246	0.937122	0.884831	0.990827	0.863652	0.777107	0.690294	0.947894
0.912004	0.886023	0.998233	0.827874	0.985101	0.993578	0.974725	0.980591	0.96721	0.932263	0.981786	0.817464	0.781799	0.706228	0.914526
0.921109	0.945982	0.997573	0.895968	0.998182	0.991561	0.97773	0.982298	0.992958	0.969221	0.962821	0.781698	0.823228	0.742683	0.884686
0.944225	0.997552	0.964943	0.967032	0.996954	0.982473	0.988848	0.982738	0.996842	0.994173	0.922445	0.743843	0.893182	0.793703	0.854651
0.985054	0.968368	0.910915	0.99982	0.981604	0.972933	0.999904	0.982569	0.971738	0.999987	0.861338	0.760959	0.96086	0.870833	0.868306
0.999808	0.758507	0.771135	0.924559	0.93185	0.949594	0.977072	0.981057	0.879862	0.984488	0.825463	0.836369	0.993956	0.978269	0.926716
0.977742	0.47538	0.649387	0.768297	0.885495	0.928375	0.915449	0.979508	0.78924	0.960932	0.946562	0.993162	0.733724	0.933684	0.996323
0.949705	0.0118764	0.324402	0.532412	0.770707	0.852748	0.862338	0.977523	0.516538	0.887722	0.996898	0.922113	-0.0668619	0.464137	0.819811
0.928643	-0.526646	-0.173706	0.374665	0.691883	0.590849	0.825046	0.975798	0.0458458	0.833022	0.953981	0.774664	-0.757323	0.0793979	0.617634
0.923505	-0.945237	-0.998128	0.142799	0.51153	-0.458019	0.81093	0.973351	-0.957503	0.694946	0.930908	0.719593	-0.760715	-0.228578	0.541176
0.919455	-0.281155	-0.635845	-0.0371556	0.358761	-0.948553	0.795286	0.969598	-0.805379	0.576267	0.927662	0.706116	0.0975407	-0.407631	0.511376
0.922669	-0.0408785	-0.422988	-0.232821	0.160181	-0.962189	0.785234	0.96327	-0.650781	0.419365	0.937908	0.731622	0.308254	-0.555716	0.521686
0.921582	0.213006	-0.182972	-0.45517	-0.0738357	-0.966925	0.755337	0.950496	-0.479406	0.239709	0.959192	0.774212	0.480582	-0.688363	0.539212
0.932197	0.460761	0.108278	-0.589679	-0.25737	-0.988499	0.727551	0.92654	-0.273662	0.125061	0.985257	0.85653	0.605806	-0.719156	0.599455
0.955689	0.684835	0.439977	-0.789191	-0.57343	-0.987994	0.691497	0.873508	-0.0528358	-0.102075	0.999999	0.956177	0.683624	-0.78817	0.692695
0.991816	0.903558	0.84146	-0.869233	-0.798999	-0.997237	0.725382	0.807329	0.360491	-0.290206	0.979907	0.997353	0.799941	-0.753155	0.848102
0.998785	0.990304	0.995946	-0.950183	-0.964387	-0.984269	0.816917	0.787507	0.728875	-0.596451	0.921455	0.901194	0.858553	-0.754463	0.976813
0.987139	0.974394	0.925917	-0.951391	-0.988391	-0.857779	0.911045	0.833416	0.980423	-0.739776	0.856096	0.762466	0.95038	-0.655309	0.993029
0.976873	0.847372	0.714237	-0.951956	-0.995419	-0.644049	0.952585	0.865496	0.968762	-0.81364	0.788694	0.639001	0.994768	-0.562532	0.938361
0.970301	0.628558	0.421749	-0.898673	-0.978086	-0.223726	0.968883	0.880233	0.80151	-0.762143	0.749557	0.567171	0.985972	-0.383266	0.890075
0.965531	0.322901	0.065426	-0.817257	-0.939084	0.28151	0.970809	0.874915	0.540481	-0.65518	0.722007	0.517031	0.88796	-0.191351	0.866882
0.966944	0.206145	-0.0501834	-0.659477	-0.82936	0.599631	0.967666	0.871361	0.446295	-0.448543	0.738996	0.542778	0.81158	0.0190936	0.885034
0.974842	0.145385	-0.0787991	-0.4212	-0.612762	0.836095	0.959887	0.873241	0.416962	-0.150002	0.788346	0.631381	0.723309	0.225944	0.929226
0.992366	0.212342	0.0902025	-0.138957	-0.260031	0.938209	0.95155	0.906362	0.502536	0.172286	0.858229	0.788375	0.683801	0.389031	0.974474
0.999545	0.349513	0.377625	0.205653	0.235089	0.988783	0.951338	0.960203	0.621219	0.497207	0.93359	0.943978	0.662045	0.542679	0.998583
0.984159	0.458914	0.609162	0.476271	0.624616	0.999807	0.95304	0.991634	0.706435	0.720197	0.978803	0.999607	0.631152	0.64626	0.994862
0.964353	0.592276	0.784375	0.710851	0.871628	0.987728	0.960431	0.999896	0.793253	0.878617	0.998529	0.977282	0.635089	0.747938	0.974118
0.948863	0.65932	0.862959	0.850526	0.973063	0.956198	0.965579	0.998316	0.832193	0.95805	0.997543	0.924415	0.605025	0.81159	0.944983
0.936831	0.728823	0.922281	0.941321	0.999915	0.917151	0.966969	0.995044	0.879275	0.996258	0.987454	0.869845	0.611562	0.876218	0.914589
0.927013	0.754987	0.945804	0.983296	0.979789	0.86173	0.968411	0.991247	0.894653	0.997622	0.971641	0.812045	0.578519	0.912371	0.881983
0.906606	0.769822	0.967257	0.999421	0.920443	0.7911	0.960807	0.988053	0.916587	0.969686	0.960119	0.752468	0.56067	0.950047	0.844982
0.89098	0.760416	0.972387	0.996424	0.849429	0.702822	0.956392	0.984745	0.916947	0.928292	0.945331	0.694201	0.507054	0.969505	0.808854
0.857313	0.702192	0.968526	0.969054	0.703705	0.504708	0.940165	0.981417	0.902765	0.826963	0.934044	0.616905	0.401586	0.993303	0.756464
0.855774	0.656023	0.951873	0.869765	0.489028	0.198148	0.941326	0.980167	0.872255	0.65219	0.911333	0.566918	0.287152	0.995791	0.718924
0.964205	0.711206	0.87215	-0.991242	-0.920743	-0.612141	0.996427	0.983155	0.768038	-0.976546	0.770526	0.57393	0.0999143	-0.847953	0.713938
0.704969	0.987148	0.809252	0.314673	-0.451374	0.158938	0.641191	0.996276	0.755585	-0.526633	0.739045	0.998786	0.837203	-0.406877	0.99082
0.608768	0.963938	0.797947	0.792509	-0.00137732	0.601629	0.694801	0.99355	0.861145	0.112024	0.964332	0.797049	0.999999	0.602816	0.860388
0.800045	0.991013	0.873105	0.849408	0.362954	0.771183	0.920233	0.971027	0.964314	0.575113	0.975103	0.913165	0.996002	0.711233	0.98411
0.943252	0.999959	0.946224	0.863696	0.647312	0.859091	0.993515	0.974894	0.994505	0.800786	0.981355	0.989492	0.983057	0.750718	0.996845
0.992275	0.995103	0.975154	0.855609	0.784784	0.902581	0.998807	0.985034	0.998743	0.879863	0.984302	0.998594	0.962038	0.750822	0.97451
0.999517	0.988435	0.992672	0.843898	0.860169	0.915496	0.986325	0.990972	0.999911	0.92078	0.987995	0.982715	0.953143	0.750887	0.949024
0.989499	0.978369	0.997996	0.827426	0.899908	0.925699	0.970763	0.995264	0.999421	0.938035	0.990545	0.960314	0.94074	0.742563	0.928655
0.971598	0.977976	0.99959	0.808946	0.925085	0.913831	0.951074	0.997174	0.994613	0.951002	0.99353	0.938438	0.947945	0.736947	0.909831
0.94936	0.979446	0.993221	0.79355	0.944551	0.899979	0.9336	0.998902	0.986685	0.958896	0.996057	0.917745	0.957691	0.73644	0.898132
0.919739	0.991231	0.963543	0.775622	0.961134	0.852227	0.912152	0.999821	0.958311	0.966183	0.998466	0.896595	0.982394	0.739484	0.88806
0.883905	0.999545	0.897615	0.767569	0.978216	0.786561	0.8931	0.999799	0.906268	0.97386	0.999896	0.877083	0.999007	0.758264	0.886533
0.829275	0.993008	0.757505	0.748973	0.991393	0.665515	0.868537	0.997231	0.803954	0.978912	0.999088	0.852381	0.987061	0.776583	0.888907
0.753777	0.971223	0.575576	0.733084	0.999521	0.549998	0.839926	0.989742	0.686499	0.984848	0.99248	0.828543	0.934767	0.810822	0.900038
0.624132	0.957454	0.3721	0.67558	0.997707	0.434066	0.79501	0.970136	0.586131	0.984328	0.970799	0.793339	0.860266	0.832723	0.917313
0.417418	0.977669	0.217129	0.570738	0.984411	0.385431	0.716713	0.932877	0.554156	0.981687	0.910526	0.755779	0.803306	0.85917	0.940914
0.0596926	0.999489	0.0915554	0.322129	0.964236	0.352212	0.572997	0.8523	0.59889	0.96045	0.761584	0.692372	0.781901	0.85885	0.967513
-0.4132	0.915715	-0.0124518	-0.0647782	0.935494	0.341666	0.347194	0.710532	0.694763	0.913333	0.476143	0.604045	0.789367	0.846677	0.989979
-0.84701	0.652153	-0.149397	-0.49789	0.882723	0.332743	0.1338	0.413467	0.838529	0.792824	0.138002	0.409602	0.840833	0.790232	0.999991
-0.92302	0.358457	-0.690046	-0.78723	0.489369	0.293492	0.0466801	-0.427418	0.949261	0.579239	-0.0877814	-0.302242	0.898477	0.683383	0.990956
0.557478	0.0146813	-0.821918	-0.947608	-0.793463	0.305489	0.0603019	-0.795064	0.998958	0.261711	-0.189919	-0.920957	0.978906	0.49359	0.968561
0.909735	-0.321772	-0.685836	-0.999987	-0.907567	0.316852	0.127948	-0.295378	0.897865	-0.133095	-0.182408	-0.574167	0.989626	0.1773	0.951803
0.983128	-0.912986	-0.972211	-0.953233	-0.881866	0.746979	0.196044	0.0133688	0.221089	-0.483247	-0.115382	-0.295131	0.510609	-0.190231	0.951426
0.999623	-0.589735	-0.567332	-0.789267	-0.772104	0.961364	0.248514	0.221816	-0.928818	-0.790931	-0.0190504	-0.046504	-0.796215	-0.598903	0.963718
0.991725	-0.201587	-0.325667	-0.581563	-0.681191	0.914036	0.27698	0.398048	-0.996985	-0.942755	0.0643966	0.191981	-0.990419	-0.849263	0.976718
0.966099	0.0385715	-0.220717	-0.297015	-0.533469	0.942706	0.266524	0.506323	-0.952831	-0.999495	0.109612	0.362513	-0.989007	-0.981675	0.987235
0.905731	0.169515	-0.264184	-0.0436116	-0.462951	0.977197	0.225913	0.617512	-0.921754	-0.983073	0.134957	0.542211	-0.953634	-0.995794	0.995724
0.811309	0.239215	-0.373567	0.18495	-0.42448	0.998458	0.135988	0.689515	-0.929417	-0.948468	0.131132	0.685958	-0.931214	-0.950009	0.999988
0.699889	0.278286	-0.491268	0.400074	-0.374591	0.991615	0.072395	0.763046	-0.937831	-0.885115	0.169254	0.822405	-0.89954	-0.835546	0.99524
0.689257	0.140774	-0.620273	0.469542	-0.316049	0.940217	0.149627	0.819493	-0.957833	-0.802715	0.319335	0.906687	-0.893251	-0.686742	0.984755
0.971872	-0.337119	-0.54936	0.229526	-0.00615222	0.83895	0.692653	0.843036	-0.912556	-0.543033	0.825312	0.935085	-0.80985	-0.36017	0.97894
0.865651	-0.654216	-0.187679	-0.147946	0.367069	0.844773	0.999977	0.862239	-0.659325	-0.154643	0.986643	0.935643	-0.522277	0.0151351	0.985517
0.708376	-0.0319258	0.68286	-0.0781316	0.648331	0.998929	0.968647	0.861524	0.217388	0.171998	0.941387	0.904954	0.307101	0.262745	0.995678
0.645538	0.447794	0.971945	0.104588	0.827055	0.936067	0.939447	0.868174	0.727094	0.439069	0.948	0.855042	0.709085	0.415674	0.999665
0.609386	0.588986	0.999675	0.213322	0.904619	0.915185	0.918679	0.873019	0.86031	0.581888	0.972261	0.777934	0.761672	0.435919	0.985587
0.600945	0.68872	0.99339	0.334101	0.954137	0.913468	0.902074	0.887055	0.934184	0.708165	0.993469	0.688223	0.76695	0.439467	0.945428
0.609427	0.765868	0.976537	0.428078	0.977407	0.908956	0.886738	0.906911	0.976364	0.797368	0.999579	0.586173	0.746894	0.401683	0.872956
0.641349	0.835496	0.957445	0.532079	0.990874	0.909805	0.880331	0.928552	0.996172	0.870044	0.982005	0.484908	0.716685	0.3626	0.774903
0.697904	0.909245	0.932688	0.653157	0.998157	0.909082	0.883384	0.95216	0.998293	0.931861	0.931098	0.388573	0.694758	0.331943	0.651569
0.767546	0.963637	0.910919	0.774107	0.999947	0.91512	0.902191	0.968957	0.984644	0.971452	0.838285	0.293931	0.662108	0.30376	0.521115
0.845768	0.997867	0.878793	0.89825	0.994199	0.925023	0.927203	0.984045	0.949676	0.997473	0.685168	0.190864	0.63616	0.295338	0.362467
0.907239	0.990796	0.841952	0.977073	0.97599	0.93926	0.953518	0.991815	0.903951	0.995812	0.376212	-0.048399	0.49817	0.170325	0.0795281
0.956527	0.919963	0.765643	0.995627	0.9251	0.95256	0.973151	0.997972	0.805036	0.947394	-0.773005	-0.924419	-0.462448	-0.710362	-0.898269
0.98476	0.711513	0.578463	0.899185	0.809382	0.947249	0.987574	0.999856	0.592245	0.819248	-0.956839	-0.891714	-0.885013	-0.987541	-0.899278
0.999814	0.0319859	0.0127015	0.583647	0.567876	0.83026	0.997404	0.998607	-0.0400709	0.523659	-0.854473	-0.844294	-0.546561	-0.920545	-0.814845
0.983115	-0.789804	-0.66423	0.0400394	0.222205	0.581245	0.997801	0.993082	-0.747412	0.106181	-0.785524	-0.885499	0.240843	-0.649787	-0.824814
0.518167	-0.915087	-0.819065	-0.861941	-0.0129954	0.584297	0.671979	0.981592	-0.913559	-0.20373	-0.265686	-0.96221	0.631889	-0.25978	-0.89249
-0.955171	0.924208	-0.769716	0.327125	-0.0326942	0.66321	-0.994169	0.981525	-0.87764	-0.22332	0.967224	-0.99904	0.796945	0.0764493	-0.988965
-0.653714	0.995605	-0.579968	0.660818	0.135984	0.728206	-0.365264	0.943232	-0.276475	0.457314	0.9431	-0.868141	0.907814	0.373654	-0.654015
-0.315728	0.999757	-0.336576	0.790127	0.332125	0.776418	0.342852	0.783092	0.322053	0.846689	0.962326	-0.561823	0.968088	0.593703	0.0745179
-0.00928115	0.989584	-0.153132	0.89013	0.447426	0.815258	0.61198	0.78516	0.491756	0.905148	0.988639	-0.159476	0.999979	0.811522	0.486153
0.136204	0.980241	-0.0624511	0.935285	0.477986	0.846802	0.689917	0.811112	0.533095	0.901449	0.999841	0.153844	0.976559	0.941446	0.702713
0.264424	0.960002	-0.0161797	0.975998	0.468104	0.875984	0.731402	0.851074	0.511207	0.86236	0.974754	0.473082	0.873249	0.999984	0.865203
0.300925	0.952412	-0.0040788	0.990756	0.427509	0.90226	0.752358	0.854623	0.515759	0.834766	0.916526	0.65724	0.750994	0.962312	0.953041
0.36677	0.929713	-0.00162935	0.999933	0.377525	0.925383	0.763867	0.880562	0.472496	0.771294	0.829793	0.823524	0.565939	0.836203	0.994016
0.380243	0.9244	-0.00127732	0.998028	0.321439	0.946519	0.779771	0.875541	0.482025	0.738937	0.754398	0.893966	0.446992	0.711708	0.999217
0.435069	0.895928	-0.0101662	0.983391	0.264423	0.961669	0.786005	0.89861	0.42959	0.660745	0.669868	0.959966	0.270343	0.523984	0.985536
0.469019	0.8881	0.0105789	0.967917	0.232051	0.975104	0.814251	0.894602	0.456304	0.64226	0.632	0.980863	0.205066	0.416996	0.964486
0.515571	0.854921	-0.00372356	0.937274	0.18454	0.982131	0.818633	0.914166	0.401934	0.567079	0.566096	0.998195	0.0563341	0.243226	0.936857
0.582544	0.852832	0.07238	0.923981	0.227415	0.987704	0.866687	0.91035	0.478645	0.610023	0.589553	0.999963	0.0810046	0.23583	0.913896
0.526572	0.869396	0.0377369	0.928674	0.173702	0.990652	0.838242	0.904969	0.459324	0.576204	0.451603	0.996304	-0.0482379	0.0884695	0.865078
0.643342	0.902608	0.251132	0.952236	0.378834	0.990943	0.908418	0.904484	0.639984	0.737367	0.545062	0.992519	0.131078	0.263013	0.845647
0.112032	0.999976	0.118925	0.999074	0.154671	0.999349	0.891019	0.550931	0.894148	0.909721	-0.178637	0.957708	-0.171805	-0.13615	0.287496
-0.846371	0.783513	-0.994083	0.864348	-0.999397	0.989714	0.624616	-0.112738	0.00414228	0.147159	-0.707162	0.975092	-0.993415	-0.966806	0.110455
0.997592	0.929189	0.90132	0.876115	0.840573	0.992264	0.963968	0.980096	0.797388	0.7163	0.999956	0.9969	0.932608	0.880589	0.961436
0.549523	0.964408	0.750882	0.999302	0.517926	0.953856	0.577142	0.999441	0.772538	0.54623	0.705721	0.979738	0.867942	0.678759	0.985885
0.603824	0.946118	0.829414	0.991492	0.494929	0.895918	0.621543	0.999749	0.841729	0.514286	0.808696	0.957196	0.955603	0.725249	0.963444
0.456223	0.85845	0.848054	0.999999	0.455213	0.857867	0.592305	0.9872	0.921713	0.59139	0.665503	0.967809	0.954125	0.664656	0.995562
0.44467	0.779325	0.907802	0.999536	0.41719	0.759883	0.506513	0.997528	0.93503	0.480023	0.670354	0.962729	0.987402	0.647448	0.979355
0.530262	0.77719	0.945627	0.998874	0.48944	0.746461	0.620646	0.993884	0.975762	0.582747	0.714682	0.971986	0.995583	0.680693	0.991997
0.509446	0.711566	0.96711	0.996178	0.432335	0.647473	0.563523	0.997946	0.981418	0.48921	0.731558	0.959362	0.999583	0.669209	0.975468
0.586691	0.745078	0.977256	0.989927	0.466127	0.643142	0.638687	0.997834	0.989088	0.523312	0.81415	0.947874	0.993889	0.72374	0.966781
0.580533	0.73777	0.977952	0.978045	0.398108	0.580897	0.628381	0.998195	0.988728	0.452476	0.843274	0.927188	0.984972	0.712753	0.948009
0.676366	0.801593	0.982541	0.957829	0.436198	0.595997	0.71225	0.998756	0.990595	0.480521	0.885816	0.940929	0.987498	0.715124	0.956642
0.733805	0.871278	0.972771	0.925693	0.422292	0.620882	0.770536	0.998445	0.984179	0.472168	0.886818	0.964696	0.999468	0.646114	0.977878
0.857676	0.948892	0.976121	0.894771	0.537825	0.708119	0.876114	0.999315	0.98349	0.568651	0.87685	0.999257	0.983765	0.569907	0.999999
0.923507	0.996425	0.952609	0.870252	0.614728	0.825527	0.937005	0.999322	0.963165	0.643355	0.868931	0.992311	0.907636	0.512382	0.987081
0.978408	0.993045	0.94727	0.87706	0.758836	0.927518	0.980668	0.999937	0.950809	0.766104	0.886986	0.963279	0.826448	0.556102	0.960203
0.994069	0.936935	0.893369	0.87553	0.817792	0.989182	0.994577	0.999989	0.895503	0.820529	0.912104	0.951278	0.7113	0.600497	0.949796
0.999997	0.840869	0.842273	0.877715	0.878958	0.997396	0.999868	0.999823	0.831973	0.869821	0.937949	0.937044	0.601004	0.657084	0.943454
0.998064	0.657617	0.703204	0.856216	0.886693	0.952258	0.999301	0.999691	0.685325	0.874933	0.958574	0.939	0.415787	0.673591	0.947254
0.989987	0.30729	0.438539	0.817054	0.890258	0.799737	0.994752	0.999234	0.403039	0.871755	0.974989	0.933855	0.0881064	0.668477	0.947134
0.980678	-0.120099	0.076433	0.754001	0.867934	0.561565	0.987578	0.999235	0.0373877	0.84785	0.987252	0.937039	-0.276581	0.639837	0.949978
0.961622	-0.692294	-0.46773	0.552784	0.760215	0.21865	0.9711	0.999318	-0.500058	0.7357	0.995943	0.933032	-0.754418	0.475558	0.945685
0.940289	-0.934212	-0.75701	0.0273006	0.36592	0.331082	0.945871	0.999859	-0.767872	0.350245	0.999902	0.935443	-0.939103	0.0133345	0.941245
0.909727	-0.996362	-0.941801	-0.952951	-0.992785	0.975316	0.88856	0.998828	-0.924423	-0.985816	0.996385	0.941712	-1	-0.975257	0.924322
0.995288	-0.880976	-0.922703	-0.633363	-0.705412	0.924135	0.808067	0.861378	-0.990622	-0.96767	0.978283	0.993771	-0.959918	-0.780009	0.912622
-0.105904	-0.618432	0.846914	-0.342874	0.97041	0.950246	0.651871	-0.823101	-0.999063	-0.93587	0.922346	-0.481872	-0.874028	-0.679193	0.894243
0.102748	-0.181444	0.959554	0.102443	1	0.95964	0.999986	0.108031	-0.176217	0.107727	0.823154	-0.480235	-0.707749	-0.480504	0.820126
0.402511	0.253689	0.987581	0.47394	0.996841	0.971984	0.433549	0.999416	0.981637	0.998973	0.640619	-0.445053	-0.580221	-0.372528	-0.414201
0.669637	0.613433	0.997313	0.768767	0.989766	0.976653	0.668636	0.999999	0.997411	0.989573	0.48849	-0.320936	-0.389454	-0.182499	-0.322212
0.854575	0.837131	0.999465	0.937022	0.982142	0.975462	0.827828	0.998775	0.999859	0.971628	0.216829	-0.321676	-0.352475	-0.137789	-0.368139
0.953203	0.958085	0.999863	0.999025	0.965624	0.969801	0.94514	0.999671	0.999109	0.958643	0.0124892	-0.290402	-0.274498	-0.0316777	-0.314836
0.996484	0.999126	0.999115	0.959982	0.933141	0.947437	0.995494	0.999939	0.998588	0.929101	-0.372264	-0.448719	-0.410733	-0.0974348	-0.458594
0.999987	0.994367	0.994897	0.870331	0.872841	0.917626	0.998419	0.998694	0.998752	0.896633	-0.510602	-0.506193	-0.416592	-0.0209616	-0.461472
0.999943	0.985083	0.986866	0.766046	0.772874	0.86523	0.991924	0.993223	0.998953	0.841386	-0.882989	-0.87792	-0.789044	-0.374691	-0.816324
0.997415	0.984839	0.969828	0.739115	0.688804	0.844757	0.993734	0.983134	0.998057	0.809771	0.919738	0.945566	0.837699	0.415389	0.8701
0.989079	0.985734	0.950162	0.733983	0.625867	0.837824	0.997134	0.975094	0.995642	0.783261	0.934609	0.976824	0.861411	0.444422	0.905022
0.977722	0.985829	0.928656	0.796754	0.652158	0.886836	0.999455	0.970263	0.990828	0.816261	0.970437	0.999479	0.916198	0.627348	0.961944
0.967103	0.982519	0.902839	0.851563	0.690187	0.934273	1	0.967271	0.982395	0.851215	0.984778	0.996598	0.935204	0.747476	0.984893
0.959208	0.979559	0.882733	0.921444	0.774024	0.980761	0.999619	0.966646	0.973633	0.910369	0.99492	0.982794	0.954333	0.877653	0.99732
0.948342	0.971334	0.84574	0.955805	0.813159	0.998296	0.998608	0.963758	0.957441	0.938965	0.999299	0.959555	0.961752	0.944128	0.999883
0.939407	0.970694	0.829493	0.981801	0.857208	0.998668	0.996804	0.96379	0.948393	0.963492	0.99976	0.931665	0.975729	0.985729	0.994813
0.918675	0.960799	0.773145	0.987755	0.845798	0.992288	0.993459	0.957772	0.922855	0.963479	0.996651	0.883296	0.980253	0.997205	0.980794
0.894562	0.976665	0.777699	0.993741	0.839035	0.994544	0.98664	0.955424	0.928629	0.962266	0.990153	0.823184	0.997113	0.999594	0.954118
0.832436	0.976977	0.695053	0.991143	0.751478	0.996656	0.973887	0.936503	0.903029	0.935112	0.981955	0.712622	0.999694	0.998372	0.913378
0.714748	-0.0211133	0.684135	0.992601	0.624539	-0.142352	0.941089	0.909144	0.318214	0.893066	0.971296	0.527868	-0.258327	0.992993	0.833637
0.354652	-0.965948	-0.100657	0.98576	0.192373	-0.995702	0.87711	0.760139	-0.722974	0.783854	0.979034	0.156762	-0.9984	0.999346	0.760888
-0.663414	-0.996025	0.594125	0.981197	-0.79536	-0.960104	0.593869	0.208035	-0.663176	0.427413	0.999957	-0.670311	-0.995158	0.982941	0.586397
-0.587649	-0.572806	0.999834	0.980917	-0.419121	-0.402504	0.709123	0.153779	0.171762	0.832679	0.808731	-0.951155	-0.94537	0.67894	0.158775
0.501122	0.116308	0.917788	0.954839	0.735615	0.406163	0.924566	0.793048	0.485971	0.996022	0.438795	-0.557727	-0.841453	0.151986	0.0633131
0.80701	0.315005	0.814686	0.958297	0.942115	0.573093	0.994537	0.864245	0.412357	0.982893	0.434388	-0.181357	-0.718035	0.15887	0.337991
0.929093	0.491761	0.778927	0.954001	0.997237	0.730188	0.998881	0.910563	0.450032	0.938755	0.514054	0.160367	-0.494084	0.23325	0.554045
0.970053	0.56005	0.744506	0.954779	0.998402	0.781038	0.986969	0.918327	0.419442	0.894495	0.587433	0.373273	-0.341457	0.320259	0.71
0.98925	0.716836	0.811089	0.972336	0.996041	0.859873	0.970263	0.924438	0.52675	0.886881	0.672793	0.557375	-0.0335581	0.481365	0.831864
0.997123	0.820634	0.861591	0.985621	0.995594	0.905393	0.946294	0.919064	0.591807	0.878058	0.711784	0.656493	0.182726	0.582865	0.900647
0.999561	0.959535	0.967454	0.9981	0.995837	0.94036	0.922245	0.910391	0.776063	0.944315	0.760499	0.740934	0.546879	0.799066	0.952405
0.999831	0.997461	0.995984	0.943146	0.949094	0.917083	0.888747	0.89702	0.853848	0.99058	0.783916	0.795192	0.737714	0.94571	0.981307
0.998938	0.977643	0.986294	0.684513	0.717379	0.822497	0.852158	0.875367	0.943138	0.964788	0.814339	0.840219	0.918172	0.98053	0.997654
0.995509	0.939981	0.968063	0.388904	0.474374	0.679926	0.79643	0.850102	0.954979	0.86686	0.835967	0.884165	0.973051	0.83069	0.997653
0.990818	0.832043	0.899402	0.124686	0.25769	0.654126	0.717128	0.804772	0.983282	0.780919	0.857136	0.918908	0.9989	0.617944	0.973664
0.977117	0.739306	0.865616	-0.0347102	0.178659	0.647302	0.595623	0.75285	0.981241	0.782106	0.878961	0.960284	0.970947	0.446098	0.906601
0.948152	0.424682	0.690396	-0.200321	0.121439	0.801919	0.39394	0.665631	0.999432	0.821591	0.892692	0.989638	0.787118	0.262706	0.765891
0.874379	0.0762601	0.550511	-0.307866	0.192484	0.925181	0.128873	0.593881	0.998601	0.90382	0.912953	0.996278	0.476498	0.107178	0.522317
0.616829	-0.606832	0.251297	-0.519227	0.352408	0.994374	-0.292906	0.571903	0.937715	0.969238	0.915174	0.881752	-0.234994	-0.130715	0.11732
-0.162804	-0.895015	0.585797	-0.652905	0.85363	0.922205	-0.649902	0.855685	0.920667	0.999992	0.917515	0.243021	-0.6438	-0.297815	-0.294033
-0.984555	-0.961633	0.994811	-0.907816	0.820373	0.757938	-0.979202	0.928556	0.885973	0.974021	0.859927	-0.936008	-0.966962	-0.566604	-0.738484
-0.648965	-0.80093	0.975321	-0.973076	0.456136	0.641362	-0.971155	0.811661	0.9206	0.89005	0.782202	-0.98163	-0.99953	-0.617545	-0.908198
-0.165427	-0.436068	0.959652	-0.997074	0.0895571	0.366003	-0.77565	0.750781	0.906229	0.725135	0.710075	-0.811891	-0.943294	-0.654174	-0.995188
0.0914309	-0.245147	0.943011	-0.990487	-0.227594	0.109405	-0.612044	0.731552	0.916733	0.497397	0.626109	-0.719224	-0.909431	-0.512854	-0.99984
0.236756	0.0149665	0.975004	-0.851545	-0.710984	-0.536967	-0.568499	0.664699	0.814084	0.0527851	0.653837	-0.580323	-0.746765	-0.160083	-0.994177
0.377581	0.412428	0.999281	-0.662637	-0.943701	-0.955568	-0.511304	0.602726	0.572028	-0.304831	0.618644	-0.493925	-0.460592	0.178485	-0.991521
0.373854	0.945724	0.654971	-0.153605	-0.973906	-0.466383	-0.696767	0.404795	-0.425847	-0.601758	0.718883	-0.375968	0.453966	0.576458	-0.99951
0.518046	0.999993	0.514878	0.151447	-0.76703	0.155102	-0.748731	0.179114	-0.751178	-0.768621	0.740412	-0.191361	0.742894	0.776533	-0.999922
0.58234	0.998558	0.537851	0.527096	-0.383897	0.571964	-0.984078	-0.428578	-0.992202	-0.669745	0.835354	0.039574	0.863664	0.90746	-0.919757
0.836485	0.997353	0.794426	0.689346	0.179647	0.740196	-0.962632	-0.95363	-0.940393	-0.467402	0.842232	0.409086	0.879203	0.971142	-0.664761
0.959304	0.997489	0.936899	0.803414	0.602585	0.843562	-0.41639	-0.656177	-0.35096	0.206815	0.846291	0.661422	0.881891	0.997115	0.131956
0.999924	0.99284	0.994239	0.86842	0.874473	0.921428	0.100549	0.112821	0.218673	0.580636	0.875544	0.88144	0.926986	0.999894	0.568725
0.976095	0.983934	0.999216	0.899584	0.973004	0.963106	0.157858	0.368704	0.331618	0.573278	0.943189	0.992856	0.987355	0.99359	0.476981
0.958125	0.987021	0.991675	0.955571	0.999961	0.990505	0.319476	0.577441	0.467506	0.584597	0.998439	0.940638	0.976511	0.937617	0.266055
0.945547	0.98998	0.982034	0.983834	0.98855	0.999264	0.348259	0.634405	0.477137	0.510502	0.899707	0.708643	0.829056	0.806994	-0.0958373
0.958213	0.997702	0.975392	0.999644	0.965501	0.999154	0.447334	0.684479	0.506901	0.471026	0.823827	0.627254	0.783529	0.808417	-0.138438
0.971993	0.999882	0.968262	0.99517	0.944226	0.996562	0.529949	0.714403	0.51684	0.444138	0.782934	0.614805	0.792412	0.840225	-0.112648
0.986032	0.994807	0.963961	0.976303	0.926623	0.993259	0.605165	0.729306	0.520999	0.418543	0.744168	0.622516	0.808289	0.871092	-0.0814447
0.995767	0.984198	0.963758	0.953617	0.921913	0.99185	0.704573	0.766813	0.567784	0.458278	0.741467	0.676658	0.848563	0.909058	0.0462624
0.999793	0.969399	0.9642	0.925081	0.917159	0.990003	0.774043	0.78677	0.594927	0.475607	0.706802	0.692256	0.858837	0.922503	0.0992095
0.998779	0.962027	0.974335	0.906067	0.925861	0.987157	0.859949	0.83369	0.687983	0.563211	0.705819	0.739947	0.872376	0.939264	0.245419
0.993389	0.955099	0.982798	0.887309	0.934385	0.984108	0.92392	0.873892	0.76908	0.643364	0.675867	0.756007	0.86389	0.9396	0.342472
0.985189	0.965877	0.995983	0.886268	0.952563	0.975988	0.974737	0.922001	0.883628	0.760427	0.678431	0.794358	0.845559	0.941548	0.497202
0.974065	0.977623	0.999867	0.894925	0.97268	0.968768	0.999717	0.968402	0.972337	0.884048	0.672704	0.822676	0.813302	0.93218	0.654897
0.961113	0.994648	0.984502	0.923244	0.993445	0.958001	0.984513	0.994641	0.997357	0.976303	0.698902	0.869236	0.769061	0.920054	0.813465
0.94427	1	0.944314	0.959889	0.998688	0.959927	0.915696	0.996949	0.91575	0.991644	0.74151	0.921041	0.741601	0.899887	0.94863
0.917	0.993775	0.866852	0.99248	0.958931	0.972664	0.797644	0.97202	0.725486	0.865474	0.796624	0.971622	0.724322	0.864626	0.999999
0.881357	0.981875	0.775841	0.99816	0.851092	0.99156	0.666729	0.939744	0.51339	0.620315	0.863343	0.99932	0.752056	0.83116	0.951708
0.807629	0.966983	0.630685	0.966814	0.630172	1	0.491215	0.910363	0.253019	0.25238	0.900292	0.983786	0.759637	0.759208	0.821388
0.719381	0.955835	0.483459	0.913646	0.37489	0.99277	0.385071	0.918065	0.0968249	-0.0233458	0.941433	0.911474	0.80075	0.72306	0.673717
0.546718	0.939438	0.226642	0.835691	-0.0029662	0.973302	0.241688	0.944629	-0.105509	-0.330941	0.936979	0.804809	0.760492	0.591144	0.565483
0.351059	0.931083	-0.0147233	0.775579	-0.3188	0.952413	0.154634	0.979376	-0.216442	-0.503727	0.951151	0.622987	0.772975	0.542809	0.452093
0.12642	0.896018	-0.327181	0.668132	-0.653608	0.929027	0.0914362	0.999381	-0.36023	-0.679834	0.858653	0.616997	0.541783	0.192328	0.588923
-0.12122	0.874509	-0.587441	0.596732	-0.868859	0.911039	-0.0141483	0.994241	-0.497334	-0.810803	0.673805	0.651781	0.230871	-0.19085	0.729302
-0.0888158	0.723398	-0.751952	0.336065	-0.967964	0.893384	0.0852513	0.98485	-0.626247	-0.90976	0.152352	0.970889	-0.57216	-0.879644	0.997716
0.0926213	0.351387	-0.89966	-0.142683	-0.998729	0.876514	0.222078	0.991407	-0.834816	-0.99674	-0.0975994	0.981908	-0.966056	-0.971117	0.948699
0.860629	-0.657001	-0.949339	-0.949739	-0.976785	0.85998	0.853823	0.999913	-0.95341	-0.973868	0.702363	0.966955	-0.998086	-0.889892	0.970241
0.995846	-0.999649	-0.997909	-0.792789	-0.844995	0.808661	0.977399	0.954088	-0.971454	-0.64602	0.968225	0.94143	-0.961258	-0.615174	0.99921
0.983262	-0.956655	-0.993703	-0.393538	-0.554449	0.644205	0.913571	0.824183	-0.755538	0.0143378	0.978046	0.923706	-0.874964	-0.193323	0.978263
0.960493	-0.553079	-0.763091	0.85048	0.670491	-0.0321501	0.848388	0.667544	-0.0281868	0.999992	0.986223	0.901224	-0.407644	0.925775	0.924268
0.91457	0.53027	0.142084	0.992861	0.95628	0.425356	0.757792	0.429166	0.95504	0.674553	0.986495	0.835976	0.661978	0.959915	0.854432
0.820631	0.970433	0.658432	0.934023	0.97062	0.820186	0.696292	0.161229	0.848952	0.393962	0.982766	0.70085	0.998327	0.851893	0.816974
0.305971	0.995323	0.396507	0.819203	0.796651	0.870772	0.688411	-0.479901	0.615125	0.147974	0.99192	0.182715	0.975025	0.739824	0.774868
-0.478734	0.960443	-0.215304	0.767481	0.195416	0.915646	0.623633	-0.984871	0.381273	-0.0225106	0.985583	-0.620377	0.899479	0.647951	0.746903
-0.395704	-0.534616	-0.564567	-0.807577	-0.222063	0.930149	0.73785	-0.911843	0.175942	-0.197803	0.0906292	-0.950461	0.793165	0.514145	0.739057
0.828327	-0.91976	-0.541977	-0.758783	-0.263608	0.953538	-0.303453	-0.785185	-0.0948708	-0.390376	-0.882153	-0.994566	0.626525	0.362604	0.716447
0.877227	-0.868365	-0.523671	-0.705751	-0.27899	0.964193	-0.206761	-0.651078	-0.305666	-0.547229	-0.770359	-0.981881	0.352744	0.0919594	0.783113
0.925171	-0.72189	-0.40522	-0.554989	-0.197728	0.976293	-0.019776	-0.397772	-0.677596	-0.820719	-0.391533	-0.711483	-0.354117	-0.548149	0.927727
0.939244	-0.630289	-0.32551	-0.461889	-0.129386	0.979707	0.235785	-0.112112	-0.903084	-0.970837	0.534623	0.212064	-0.993062	-0.996479	0.94732
0.953082	-0.495608	-0.209437	-0.317196	-0.0152353	0.9809	0.862351	0.668626	-0.867142	-0.753699	0.914367	0.748904	-0.80483	-0.674012	0.993504
0.962659	-0.390878	-0.127102	-0.182124	0.0908668	0.976237	0.992726	0.98825	-0.277214	-0.0624141	0.969973	0.867911	-0.603004	-0.4158	0.933635
0.969707	-0.294459	-0.0520979	-0.0400432	0.205245	0.966689	0.941136	0.995197	0.0459156	0.300071	0.985834	0.914999	-0.450577	-0.207067	0.871108
0.977709	-0.205458	0.00460804	0.095284	0.30217	0.954636	0.821563	0.922954	0.389159	0.645806	0.992911	0.94582	-0.320329	-0.0237144	0.747972
0.983561	-0.173947	0.00673701	0.181141	0.355753	0.936956	0.803531	0.897813	0.446416	0.730968	0.99563	0.962398	-0.265153	0.0885043	0.744428
0.991348	-0.128231	0.00305759	0.252436	0.377264	0.927255	0.709722	0.796054	0.607657	0.860825	0.997878	0.980698	-0.192527	0.188903	0.662351
0.997795	-0.194468	-0.128931	0.233077	0.29711	0.908567	0.71491	0.759744	0.546841	0.846588	0.99949	0.995167	-0.225685	0.201911	0.692222
0.999037	-0.210827	-0.253517	0.219527	0.176505	0.907396	0.770634	0.741928	0.460484	0.790907	0.999917	0.99839	-0.198245	0.232048	0.778762
0.978567	-0.402892	-0.582733	0.0876813	-0.119334	0.876396	0.502849	0.670071	-0.99371	-0.816955	0.996189	0.956875	-0.321525	0.174235	0.425538
0.932088	-0.383914	-0.692315	0.10356	-0.263757	0.878646	0.412913	0.714781	-0.9995	-0.863112	0.98642	0.859937	-0.227044	0.265513	0.257719
0.882973	-0.313419	-0.722513	0.545079	0.0877315	0.625304	0.344289	0.744723	-0.999466	-0.599464	0.96548	0.730218	-0.0552476	0.744643	0.087852
0.869399	0.931539	0.989558	0.834473	0.997769	0.977728	0.537227	0.883816	0.807157	0.913077	0.949181	0.669705	0.769751	0.618634	0.24447
0.864825	0.93532	0.986523	0.763688	0.984588	0.942702	0.558268	0.899355	0.815695	0.96196	0.931346	0.622627	0.742274	0.476176	0.217831
0.876003	0.980491	0.953717	0.831667	0.996355	0.924589	0.662252	0.941517	0.796613	0.96683	0.931788	0.64117	0.842256	0.57337	0.345086
0.868918	0.996381	0.907844	0.852991	0.99951	0.894267	0.630389	0.931981	0.694091	0.942876	0.934054	0.634852	0.900318	0.610345	0.311585
0.876977	0.999701	0.864966	0.897306	0.999028	0.886246	0.662269	0.940841	0.643752	0.92499	0.947866	0.678125	0.955373	0.709862	0.388973
0.838315	0.980953	0.716448	0.905521	0.990435	0.805855	0.54356	0.913287	0.370162	0.848351	0.972622	0.688665	0.999238	0.782124	0.333612
0.823638	0.946138	0.595663	0.932249	0.973028	0.764894	0.447466	0.875723	0.133822	0.740722	0.992365	0.747403	0.978846	0.880506	0.333749
0.656253	0.931212	0.336098	0.853857	0.95309	0.60541	-0.0551279	0.717216	-0.415258	0.472644	0.944002	0.868456	0.758812	0.977779	0.277396
0.823672	0.993718	0.755038	0.642976	0.96391	0.553227	-0.987008	-0.904082	-0.962827	-0.757679	0.477244	0.891414	0.375903	0.979895	-0.612237
0.994765	0.996081	0.981828	0.772788	0.703886	0.825894	0.979389	0.994902	0.957685	0.628667	0.333804	0.235727	0.415869	0.856221	0.136524
0.997273	0.988662	0.974885	0.834492	0.791553	0.90777	0.994315	0.999462	0.967054	0.771079	0.371343	0.30181	0.506553	0.821502	0.270371
0.994023	0.995614	0.979451	0.94159	0.8992	0.968965	0.991635	0.971619	0.999361	0.97718	0.756152	0.680195	0.814056	0.93236	0.834291
0.99804	0.996145	0.988702	0.966445	0.948475	0.985253	0.993174	0.983927	0.999577	0.989811	0.951229	0.930058	0.974623	0.998552	0.980719
0.992202	0.99251	0.969545	0.987908	0.96088	0.999449	0.984157	0.954385	0.998445	0.999745	0.960912	0.918912	0.987536	0.992216	0.994774
0.99926	0.99173	0.98606	0.989349	0.983018	0.999849	0.996045	0.991891	0.999211	0.998369	0.998297	0.995315	0.997527	0.996155	0.999532
0.995731	0.929122	0.959285	0.767541	0.823428	0.950164	0.998961	0.998904	0.945012	0.795962	0.998267	0.988575	0.905753	0.728492	0.994547
0.990895	0.469027	0.345846	0.347992	0.218601	0.9912	0.999994	0.991361	0.465928	0.344703	0.917751	0.962867	0.0796868	-0.0529637	0.919137
0.994862	0.801353	0.736678	0.70449	0.629022	0.98909	0.999556	0.997437	0.783174	0.683031	0.95047	0.977053	0.575736	0.449007	0.959309
0.994741	0.908356	0.860746	0.834511	0.773689	0.988457	0.999686	0.996995	0.897595	0.820447	0.952183	0.978469	0.73715	0.626265	0.959538
0.997417	0.947877	0.922542	0.88065	0.844344	0.985707	0.9997	0.998877	0.939787	0.868778	0.963688	0.98038	0.828373	0.722161	0.969941
0.998305	0.970846	0.955251	0.908814	0.882994	0.982323	0.999717	0.999407	0.964866	0.898628	0.964341	0.978109	0.872785	0.765988	0.970366
0.999157	0.986175	0.978541	0.931947	0.916277	0.979147	0.999727	0.999844	0.982031	0.923214	0.969211	0.978502	0.91501	0.813972	0.974704
0.999667	0.994697	0.991711	0.946827	0.938208	0.974897	0.999629	0.999999	0.991528	0.937715	0.968949	0.975008	0.938381	0.837873	0.975323
0.999943	0.999753	0.99946	0.965811	0.962996	0.971332	0.9996	0.999844	0.998725	0.958093	0.970728	0.973231	0.965153	0.875274	0.977133
0.999984	0.998726	0.99842	0.97782	0.979006	0.966003	0.999403	0.999188	0.999873	0.969998	0.969821	0.968405	0.98089	0.897242	0.977667
0.999768	0.987842	0.984268	0.992094	0.994564	0.96052	0.999424	0.998462	0.992548	0.987263	0.970075	0.964625	0.996028	0.931932	0.977756
0.999212	0.965868	0.954828	0.99869	0.999934	0.951349	0.999393	0.997225	0.974302	0.996303	0.970276	0.95991	0.999845	0.956624	0.978115
0.998077	0.910244	0.88283	0.997334	0.990893	0.938034	0.999801	0.99664	0.918333	0.998592	0.972789	0.956559	0.981413	0.987103	0.977223
0.995813	0.803189	0.745369	0.97847	0.955506	0.908848	0.999999	0.995942	0.802339	0.978174	0.978143	0.955039	0.909505	0.999999	0.977845
0.990913	0.461187	0.337649	0.879955	0.808061	0.827343	0.998745	0.996405	0.416175	0.855062	0.985621	0.953937	0.604484	0.947573	0.975923
0.98222	-0.580138	-0.722737	-0.18199	-0.363355	0.906495	0.993946	0.9969	-0.666119	-0.288926	0.99321	0.953711	-0.481446	-0.0663658	0.974416
0.966441	-0.999137	-0.976278	-0.999312	-0.975303	0.99999	0.980601	0.998047	-0.987897	-0.987196	0.997935	0.947945	-0.994405	-0.994866	0.965986
0.945081	-0.956604	-0.808832	-0.972928	-0.843962	0.99805	0.960668	0.998671	-0.838061	-0.870484	0.999839	0.939057	-0.961685	-0.976923	0.955524
0.916294	-0.877725	-0.612345	-0.921929	-0.689618	0.994809	0.932885	0.999049	-0.646233	-0.720537	0.999972	0.919249	-0.874134	-0.919021	0.93554
0.890141	-0.805995	-0.447718	-0.871138	-0.551676	0.992789	0.910918	0.998855	-0.489974	-0.590939	0.999827	0.898462	-0.794845	-0.861854	0.918434
0.871461	-0.707515	-0.26996	-0.794417	-0.394407	0.991291	0.900428	0.998042	-0.32965	-0.451105	0.999996	0.870089	-0.709484	-0.796108	0.899211
0.880188	-0.588802	-0.134628	-0.697183	-0.273396	0.989951	0.917328	0.996385	-0.218322	-0.354125	0.998695	0.854802	-0.62931	-0.732883	0.895799
0.926485	-0.357132	0.0206382	-0.500748	-0.138184	0.987344	0.964057	0.993174	-0.0961196	-0.252764	0.985399	0.848884	-0.510948	-0.640812	0.904744
0.988104	-0.0223866	0.131631	-0.207998	-0.0550979	0.98254	0.999977	0.989124	-0.0156058	-0.20136	0.941399	0.878328	-0.358284	-0.525727	0.93909
0.985317	0.424884	0.264088	0.201709	0.0315219	0.972344	0.937587	0.983193	0.0835639	-0.151484	0.854936	0.930949	-0.106333	-0.335622	0.981967
0.92062	0.684702	0.345774	0.432858	0.0465122	0.953385	0.819876	0.978349	0.144089	-0.161235	0.842784	0.98605	0.184765	-0.120408	0.99915
0.866897	0.830863	0.442877	0.546339	0.0561052	0.920018	0.72872	0.973095	0.224384	-0.175446	0.886353	0.999181	0.478784	0.0964494	0.962978
0.865034	0.851772	0.473957	0.495045	-0.00769147	0.876876	0.722933	0.972004	0.253793	-0.242432	0.940434	0.984078	0.622918	0.170165	0.914766
0.888556	0.84521	0.505835	0.423002	-0.0398423	0.841792	0.752537	0.970793	0.284101	-0.278406	0.968526	0.974783	0.685581	0.184142	0.892773
0.931616	0.704389	0.398243	0.271599	-0.0967551	0.874444	0.818311	0.97125	0.168426	-0.330917	0.985096	0.980246	0.571797	0.102009	0.904981
0.97283	0.372579	0.147607	0.172633	-0.0601001	0.978387	0.876988	0.964408	-0.119169	-0.321902	0.992827	0.993532	0.258957	0.0536315	0.928146
0.998626	-0.516823	-0.560974	0.0180473	-0.0343709	0.846625	0.929121	0.947221	-0.796754	-0.352949	0.997473	0.999826	-0.576337	-0.0530299	0.953043
0.98324	-0.928558	-0.845321	-0.0457788	0.137116	0.413306	0.961316	0.894984	-0.994881	-0.319168	0.999584	0.977573	-0.938877	-0.0745691	0.96886
0.876891	-0.999362	-0.893501	-0.418601	0.0694805	0.385896	0.981989	0.770276	-0.974614	-0.58265	0.99995	0.881663	-0.99967	-0.409482	0.980047
0.550254	-0.952516	-0.778373	0.294165	-0.636187	0.0108202	0.99266	0.44523	-0.908699	0.407595	0.998242	0.59877	-0.968886	0.237008	0.983748
0.061549	-0.834253	-0.601683	0.316139	-0.927456	0.259362	0.996679	-0.0199323	-0.786583	0.392344	0.996187	0.14839	-0.879175	0.232168	0.985775
-0.388502	-0.624769	-0.476751	0.450756	-0.997647	0.415369	0.998246	-0.442369	-0.57745	0.50281	0.990206	-0.256048	-0.727663	0.321714	0.980204
-0.319822	-0.509433	-0.652387	0.256023	-0.997781	0.701404	0.952043	-0.594379	-0.221716	0.539512	0.997802	-0.38191	-0.451285	0.319524	0.970227
0.754592	-0.979122	-0.872225	-0.782922	-0.999018	0.893037	-0.0159863	-0.668174	0.218902	0.634557	0.330274	-0.37015	-0.13151	0.328631	0.938485
0.969944	-0.988051	-0.995857	-0.941247	-0.995134	0.982051	-0.390788	-0.603023	0.527988	0.678692	0.094252	-0.150827	0.0603133	0.247501	0.879551
0.94176	-0.717412	-0.909904	-0.696446	-0.897207	0.999561	-0.0099687	-0.345658	0.703766	0.724516	0.5589	0.247488	0.176724	0.205823	0.823623
0.972231	0.0527026	-0.182458	0.0309391	-0.203831	0.999763	0.482434	0.264049	0.900141	0.890439	0.918889	0.801046	0.442397	0.422758	0.788873
Preterm Neonate #3
FLR-CGR	FLR-TR	CGR-TR	FLR-TL	CGR-TL	TR-TL	FLR-CGL	CGR-CGL	TR-CGL	TL-CGL	FLR-FLL	CGR-FLL	TR-FLL	TL-FLL	CGL-FLL
0.976312	0.753155	0.877651	0.752047	0.876843	0.999999	0.776452	0.89441	0.999346	0.999284	0.998162	0.98763	0.791637	0.790608	0.813214
0.959578	0.99288	0.986271	0.988903	0.990742	0.999559	0.914256	0.991323	0.956007	0.964299	0.996655	0.979368	0.999293	0.997736	0.944306
0.964792	0.983866	0.902171	0.993489	0.928545	0.997843	0.947272	0.998198	0.874663	0.904598	0.971321	0.99966	0.913111	0.937907	0.996295
0.966105	0.946044	0.830329	0.972623	0.879666	0.995447	0.944001	0.997178	0.786152	0.841482	0.933341	0.994379	0.766656	0.824365	0.999521
0.972607	0.899011	0.772586	0.943254	0.840223	0.993419	0.952029	0.997083	0.721876	0.796389	0.914311	0.983413	0.64461	0.727935	0.994388
0.974536	0.868454	0.735173	0.919068	0.807297	0.99355	0.949283	0.995614	0.668527	0.748543	0.898745	0.974178	0.563136	0.653207	0.991029
0.979766	0.841945	0.716916	0.886312	0.775693	0.996091	0.956926	0.995672	0.649026	0.713685	0.900637	0.969392	0.523808	0.597001	0.988013
0.982905	0.828445	0.711166	0.850461	0.739071	0.999179	0.962384	0.995954	0.645114	0.675548	0.909662	0.970583	0.52098	0.555142	0.988292
0.986434	0.819693	0.714542	0.80581	0.697667	0.999716	0.971561	0.997252	0.660748	0.642673	0.928328	0.976762	0.547998	0.527908	0.989957
0.988401	0.817026	0.719983	0.757985	0.650135	0.995394	0.978415	0.998449	0.680234	0.60683	0.948404	0.985555	0.592051	0.512063	0.993454
0.98958	0.818993	0.72784	0.709244	0.600348	0.985376	0.983477	0.999295	0.701583	0.569902	0.966632	0.993444	0.644674	0.504987	0.997036
0.99014	0.826081	0.738993	0.662384	0.55091	0.969376	0.986965	0.999777	0.724617	0.533182	0.980886	0.998472	0.700635	0.50395	0.999416
0.989882	0.841663	0.756525	0.621702	0.504274	0.946223	0.98814	0.99993	0.748759	0.494054	0.990349	0.999994	0.758699	0.507148	0.999886
0.989741	0.868341	0.788572	0.589101	0.467607	0.912312	0.98915	0.999992	0.786058	0.463999	0.99634	0.998331	0.822767	0.51787	0.998088
0.988837	0.909881	0.837907	0.575208	0.446901	0.862737	0.988125	0.999989	0.835332	0.44269	0.999152	0.994134	0.892024	0.541032	0.993615
0.988321	0.963824	0.91195	0.599982	0.471063	0.791513	0.987412	0.999983	0.909534	0.465894	1	0.988349	0.963774	0.599831	0.987442
0.986979	0.999768	0.983283	0.711823	0.589581	0.726796	0.984609	0.9999	0.980613	0.578115	0.999494	0.981365	0.999947	0.733797	0.978554
0.985856	0.950059	0.988923	0.961166	0.901321	0.827042	0.981769	0.999739	0.992056	0.891187	0.998187	0.97398	0.929551	0.976036	0.968547
0.983889	0.793793	0.889737	0.855173	0.934065	0.99408	0.976609	0.999317	0.906	0.946625	0.996743	0.966268	0.742164	0.810589	0.956089
0.981794	0.61651	0.75484	0.579139	0.723446	0.998913	0.970162	0.998554	0.789012	0.759516	0.995306	0.958803	0.537418	0.497523	0.942144
0.979242	0.474173	0.642789	0.45032	0.621952	0.999638	0.961231	0.99717	0.698564	0.679064	0.994317	0.952097	0.377745	0.352703	0.926411
0.976523	0.377582	0.568185	0.395188	0.583789	0.999818	0.949069	0.994658	0.650097	0.664482	0.993839	0.946633	0.27263	0.290945	0.908303
0.974709	0.304981	0.510097	0.361867	0.561046	0.998179	0.935333	0.990737	0.622174	0.66826	0.993865	0.944013	0.197779	0.256542	0.890467
0.973595	0.256542	0.470408	0.344763	0.549944	0.995721	0.917512	0.984074	0.619778	0.689648	0.994573	0.94456	0.154586	0.245225	0.871153
0.975373	0.221204	0.430856	0.335113	0.53467	0.992966	0.902035	0.975029	0.620504	0.708987	0.995503	0.950092	0.127825	0.244352	0.857086
0.977976	0.206193	0.405882	0.340573	0.52931	0.990238	0.885	0.962685	0.638067	0.739164	0.99689	0.958487	0.12844	0.26542	0.845557
0.982332	0.212101	0.391241	0.363543	0.531461	0.98749	0.875936	0.950744	0.657238	0.767859	0.998004	0.968551	0.149957	0.303981	0.843718
0.98482	0.239201	0.404107	0.405365	0.557887	0.984581	0.86781	0.940886	0.690052	0.80602	0.99906	0.976371	0.19689	0.36536	0.845457
0.986799	0.281082	0.432794	0.46031	0.598007	0.981352	0.867711	0.936757	0.720928	0.840693	0.999621	0.981965	0.25455	0.43569	0.853694
0.986416	0.315972	0.46753	0.512403	0.646505	0.976655	0.867145	0.937179	0.746534	0.872031	0.999954	0.984801	0.306891	0.504173	0.862345
0.985638	0.33385	0.488236	0.55332	0.686037	0.969904	0.87064	0.941206	0.754361	0.891498	0.999991	0.986358	0.337915	0.55691	0.872755
0.983361	0.308741	0.476392	0.568909	0.708842	0.957869	0.873353	0.947307	0.732932	0.897439	0.999815	0.986677	0.326999	0.584639	0.88257
0.980885	0.240095	0.424402	0.560746	0.711144	0.938401	0.876556	0.953456	0.677678	0.890036	0.999599	0.986003	0.267493	0.583972	0.889836
0.977219	0.0964561	0.305504	0.517087	0.686965	0.901818	0.878673	0.959982	0.559951	0.862993	0.999531	0.983261	0.126899	0.543062	0.892884
0.971312	-0.105152	0.134354	0.454422	0.653221	0.838065	0.875608	0.965355	0.388273	0.828165	0.999688	0.976946	-0.0802947	0.476517	0.887393
0.962175	-0.367292	-0.100011	0.383405	0.620515	0.718205	0.871023	0.971906	0.136988	0.787657	0.99966	0.968952	-0.342913	0.407359	0.883537
0.949067	-0.623614	-0.345546	0.360523	0.636047	0.504335	0.863607	0.978471	-0.144434	0.781611	0.998595	0.96443	-0.581309	0.409447	0.889112
0.936512	-0.84795	-0.608252	0.388251	0.686732	0.159275	0.864606	0.985891	-0.466806	0.798719	0.994551	0.967964	-0.788067	0.482211	0.912277
0.92323	-0.976903	-0.819799	0.511819	0.802631	-0.316424	0.867619	0.992071	-0.741331	0.87123	0.984843	0.975883	-0.925034	0.653068	0.940712
0.914757	-0.999255	-0.929669	0.690648	0.923948	-0.718047	0.880532	0.996966	-0.898171	0.950921	0.969989	0.985537	-0.978651	0.845764	0.969356
0.906222	-0.981253	-0.970717	0.965551	0.985022	-0.997599	0.892512	0.999508	-0.962703	0.979128	0.950794	0.992625	-0.99268	0.99866	0.988333
0.904698	-0.979708	-0.971734	0.176387	-0.259797	0.024481	0.910662	0.999899	-0.974991	-0.246046	0.933792	0.997249	-0.986561	-0.187498	0.998201
0.905084	-0.990164	-0.955677	-0.992111	-0.951253	0.999892	0.925669	0.998688	-0.969498	-0.965796	0.920823	0.999255	-0.966329	-0.962448	0.99992
0.91304	-0.999673	-0.902314	-0.845263	-0.553813	0.858648	0.942333	0.996892	-0.933469	-0.617685	0.91729	0.999944	-0.906809	-0.562563	0.997668
0.924016	-0.971093	-0.806036	-0.605173	-0.254798	0.777708	0.955571	0.995666	-0.857588	-0.343627	0.92072	0.999964	-0.800958	-0.24654	0.994836
0.93817	-0.869584	-0.644882	-0.375929	-0.0319026	0.784467	0.966745	0.995503	-0.714385	-0.126444	0.930487	0.999767	-0.628252	-0.0103433	0.993229
0.953229	-0.703212	-0.45543	-0.216568	0.0886364	0.8464	0.975497	0.996371	-0.529556	0.00353	0.943054	0.999486	-0.426667	0.120509	0.993131
0.966016	-0.500335	-0.259529	-0.0849887	0.175447	0.905222	0.980762	0.997889	-0.321694	0.111146	0.955299	0.999252	-0.221993	0.213382	0.994632
0.977635	-0.298933	-0.0915555	0.0136123	0.223596	0.950117	0.984987	0.999263	-0.129711	0.186019	0.966804	0.998919	-0.0451752	0.268655	0.996399
0.984948	-0.109363	0.0640982	0.090403	0.261186	0.980045	0.985869	0.999985	0.0586982	0.25596	0.975049	0.998744	0.114026	0.30923	0.998458
0.990272	0.0991971	0.236692	0.151176	0.287252	0.998628	0.985882	0.99959	0.264411	0.314558	0.981547	0.998606	0.287645	0.33741	0.999708
0.991202	0.361644	0.481864	0.177425	0.306125	0.981689	0.980612	0.997922	0.537327	0.366834	0.984037	0.998935	0.521789	0.349733	0.999832
0.986972	0.837745	0.914688	0.162517	0.319153	0.674949	0.966363	0.995152	0.950003	0.410813	0.982053	0.999604	0.9257	0.345698	0.997526
0.96009	0.922413	0.777582	0.0354347	0.313535	-0.353278	0.915512	0.991491	0.689113	0.434479	0.964485	0.999869	0.787641	0.298149	0.989258
0.849664	0.861627	0.464455	-0.238785	0.309183	-0.698603	0.756615	0.987665	0.320058	0.454278	0.900501	0.994432	0.55519	0.207248	0.965666
0.604361	0.964127	0.3712	-0.562811	0.318408	-0.762032	0.459476	0.98532	0.20723	0.475567	0.791646	0.965214	0.601067	0.0594806	0.906409
0.435864	0.999758	0.415952	-0.360313	0.682513	-0.380754	0.28025	0.986097	0.259058	0.794473	0.798731	0.889665	0.785296	0.273481	0.801422
0.43572	0.995281	0.521005	0.89393	0.792927	0.933204	0.310072	0.990825	0.400863	0.7033	0.883518	0.806562	0.924801	0.999742	0.719265
0.536259	0.989022	0.655098	0.975244	0.709629	0.997214	0.452924	0.9954	0.579696	0.63886	0.945817	0.781268	0.983414	0.994204	0.71787
0.660151	0.985822	0.776828	0.98337	0.78559	0.999901	0.605563	0.997513	0.730508	0.740021	0.974876	0.810878	0.99843	0.999118	0.76761
0.766213	0.985011	0.86557	0.98583	0.863149	0.999988	0.714966	0.997087	0.824849	0.822118	0.98763	0.857495	0.999873	0.999938	0.815753
0.845502	0.985507	0.923828	0.987454	0.919212	0.999929	0.786703	0.994797	0.880021	0.874314	0.993196	0.901933	0.998556	0.999124	0.853241
0.897613	0.987791	0.955321	0.990317	0.950112	0.999853	0.826187	0.989932	0.903868	0.896399	0.995596	0.934981	0.998045	0.99897	0.875364
0.933336	0.991131	0.972767	0.9935	0.968136	0.999816	0.851253	0.982894	0.913439	0.905455	0.996883	0.958751	0.998526	0.999384	0.890001
0.954326	0.995637	0.978041	0.997121	0.974234	0.999846	0.860503	0.973406	0.904287	0.896656	0.997583	0.972778	0.999714	0.99998	0.893819
0.968775	0.999114	0.978352	0.999386	0.976869	0.999975	0.866136	0.963014	0.886405	0.883119	0.998461	0.981036	0.99991	0.999791	0.892526
0.976382	0.999704	0.970841	0.999947	0.974111	0.999901	0.863577	0.952117	0.851062	0.858352	0.999242	0.98405	0.998001	0.99879	0.882545
0.982241	0.99559	0.960309	0.998844	0.97209	0.998948	0.862621	0.94221	0.811363	0.837313	0.999902	0.984774	0.994178	0.998073	0.869625
0.985309	0.985693	0.942427	0.996603	0.967897	0.996226	0.857988	0.933109	0.759135	0.812771	0.999935	0.983298	0.987551	0.997477	0.852077
0.988459	0.971096	0.923731	0.994183	0.966393	0.991155	0.856445	0.924764	0.70847	0.79586	0.999238	0.981794	0.979672	0.997629	0.835644
0.990716	0.949557	0.898108	0.990979	0.963559	0.983018	0.854173	0.916935	0.64802	0.776779	0.998081	0.980395	0.967155	0.997376	0.820332
0.993312	0.921373	0.870335	0.986887	0.961652	0.972028	0.854921	0.909098	0.58607	0.759978	0.99662	0.980471	0.950187	0.996811	0.809418
0.995779	0.879031	0.831564	0.97959	0.957007	0.956922	0.859074	0.902426	0.51112	0.738655	0.995138	0.981897	0.921716	0.994625	0.804481
0.998005	0.818719	0.780836	0.966412	0.94826	0.938786	0.866379	0.896178	0.422575	0.708938	0.993661	0.984581	0.87808	0.989178	0.804745
0.999758	0.718891	0.703419	0.938973	0.931175	0.914135	0.881927	0.892088	0.306339	0.665954	0.991645	0.988566	0.802552	0.975501	0.813753
0.999651	0.543843	0.565821	0.859647	0.872843	0.896244	0.900328	0.888517	0.124412	0.551619	0.989298	0.992807	0.66047	0.924992	0.82719
0.994864	0.175394	0.274143	0.319775	0.414037	0.988892	0.929656	0.88759	-0.19966	-0.0518021	0.984847	0.997343	0.343474	0.47925	0.851674
0.98218	-0.513465	-0.343042	-0.988334	-0.942098	0.638168	0.959194	0.888962	-0.735143	-0.991067	0.979266	0.999889	-0.328983	-0.936988	0.882026
0.950604	-0.977078	-0.862735	-0.965786	-0.998581	0.888441	0.989996	0.897298	-0.99734	-0.919534	0.969457	0.9977	-0.895023	-0.999894	0.925154
0.896308	-0.958075	-0.985781	-0.89251	-0.999964	0.984319	0.998968	0.915523	-0.9701	-0.912073	0.958153	0.985736	-1	-0.984271	0.970165
0.801196	-0.784091	-0.999606	-0.767694	-0.998539	0.999662	0.952192	0.945704	-0.936212	-0.926762	0.944556	0.95326	-0.944407	-0.935543	0.99971
0.639327	-0.521119	-0.989439	-0.560736	-0.995168	0.99889	0.782851	0.978936	-0.939004	-0.954159	0.927043	0.881	-0.803119	-0.830288	0.959037
0.129717	0.114621	-0.970148	0.0461338	-0.984511	0.99764	0.183287	0.998529	-0.955572	-0.973557	0.787765	0.712958	-0.521622	-0.578978	0.749928
-0.684228	0.414724	-0.947361	0.452398	-0.959917	0.999126	-0.615044	0.995853	-0.97256	-0.981435	-0.899333	0.296466	0.0249115	-0.0168978	0.20835
-0.407618	0.0256143	-0.923294	0.000564876	-0.913383	0.999686	-0.213815	0.97919	-0.98203	-0.976995	-0.710482	-0.352994	0.685286	0.703314	-0.535529
-0.227518	-0.210966	-0.903859	-0.324256	-0.847386	0.993086	0.0486403	0.961555	-0.986598	-0.960621	-0.418637	-0.789089	0.976032	0.994831	-0.927441
-0.0357697	-0.413825	-0.894971	-0.602072	-0.776395	0.976019	0.270737	0.952353	-0.988395	-0.931626	-0.272245	-0.951874	0.988632	0.932194	-0.999999
0.147644	-0.57267	-0.895353	-0.796189	-0.71597	0.951964	0.437766	0.953869	-0.987756	-0.892537	-0.209564	-0.99802	0.921593	0.758466	-0.970865
0.330282	-0.695159	-0.908114	-0.915039	-0.68295	0.926059	0.562793	0.966092	-0.985436	-0.848398	-0.171456	-0.986534	0.8274	0.55428	-0.910852
0.510014	-0.804185	-0.92141	-0.977447	-0.680162	0.91157	0.663879	0.981854	-0.978382	-0.806836	-0.163973	-0.932152	0.718198	0.368597	-0.846576
0.664768	-0.881238	-0.938929	-0.997281	-0.718014	0.913676	0.736268	0.994969	-0.96868	-0.784134	-0.132992	-0.828822	0.585671	0.20567	-0.768597
0.79747	-0.950457	-0.945519	-0.999652	-0.781284	0.94193	0.807704	0.999853	-0.950966	-0.791878	-0.0972026	-0.678018	0.401772	0.0709272	-0.665307
0.88694	-0.987453	-0.94875	-0.998677	-0.862015	0.978026	0.868113	0.999228	-0.935605	-0.84144	0.00301292	-0.45921	0.154939	-0.0544311	-0.493748
0.944912	-0.997564	-0.919775	-0.999073	-0.929949	0.999642	0.93032	0.999116	-0.902469	-0.913674	0.162719	-0.169208	-0.231153	-0.205031	-0.210481
0.972817	-0.929329	-0.818558	-0.999686	-0.978318	0.919778	0.972042	0.999994	-0.816643	-0.977624	0.370216	0.145033	-0.687068	-0.346806	0.141742
0.986613	-0.457739	-0.306621	-0.994093	-0.998485	0.358539	0.993632	0.998705	-0.354646	-0.999991	0.578167	0.437368	-0.990072	-0.486196	0.482551
0.991907	0.262039	0.382448	-0.971999	-0.993968	-0.481474	0.999201	0.996189	0.300397	-0.980614	0.737014	0.645235	-0.459135	-0.557557	0.709414
0.994479	0.593	0.674217	-0.906777	-0.946011	-0.8772	0.999998	0.994695	0.594666	-0.907648	0.847258	0.786843	0.0747147	-0.544322	0.846156
0.995681	0.703498	0.766442	-0.55614	-0.630897	-0.981896	0.999972	0.99496	0.698173	-0.54992	0.913326	0.871573	0.353106	-0.169493	0.91634
0.996443	0.765837	0.817302	0.715336	0.653904	0.0984904	0.999998	0.996276	0.764579	0.7167	0.952298	0.923194	0.533071	0.894459	0.952893
0.997293	0.798017	0.840168	0.951903	0.926797	0.574988	0.999968	0.997851	0.80283	0.949412	0.97366	0.954259	0.639593	0.99669	0.971798
0.997915	0.828605	0.86301	0.981341	0.966884	0.7055	0.999688	0.999215	0.842326	0.976234	0.985187	0.972064	0.720327	0.999776	0.980598
0.99878	0.850477	0.875417	0.987919	0.97906	0.758686	0.999346	0.999913	0.868948	0.981667	0.990919	0.983069	0.772024	0.999785	0.985406
0.999317	0.873841	0.891213	0.985609	0.978688	0.779074	0.998685	0.999898	0.897614	0.975648	0.993474	0.98858	0.812682	0.998457	0.986322
0.999837	0.893018	0.901	0.979928	0.976168	0.785382	0.998408	0.999264	0.916983	0.967122	0.993855	0.991694	0.83772	0.995972	0.986029
0.999999	0.91068	0.911224	0.966627	0.966288	0.774453	0.998161	0.99824	0.93405	0.949317	0.992399	0.992236	0.852919	0.990807	0.983113
0.999802	0.924862	0.917111	0.946851	0.953065	0.753374	0.998589	0.997335	0.94375	0.928436	0.98826	0.991104	0.8559	0.984881	0.978754
0.999142	0.933105	0.91741	0.915115	0.931029	0.708909	0.999379	0.997062	0.945199	0.900337	0.979606	0.987087	0.841821	0.977465	0.971916
0.998056	0.936608	0.912952	0.871229	0.900128	0.644008	0.999992	0.997798	0.938004	0.869256	0.963394	0.978229	0.808391	0.970936	0.962313
0.996182	0.92819	0.892162	0.811366	0.859297	0.535591	0.998649	0.999373	0.907598	0.840648	0.933811	0.961478	0.733627	0.966791	0.951142
0.99447	0.910603	0.862165	0.734883	0.802043	0.388902	0.992225	0.999809	0.852089	0.813574	0.885392	0.929314	0.614128	0.965915	0.93636
0.991635	0.878055	0.808941	0.665689	0.756438	0.227396	0.972777	0.994551	0.743247	0.820502	0.809471	0.878486	0.429768	0.977012	0.923506
0.989733	0.845493	0.760493	0.646418	0.748831	0.13912	0.936841	0.977212	0.605328	0.872449	0.705986	0.799961	0.218723	0.996727	0.909102
0.986588	0.830195	0.728065	0.880162	0.945837	0.466088	0.876659	0.943432	0.45959	0.999973	0.583562	0.708288	0.0317634	0.899097	0.902281
0.981817	0.831794	0.711299	0.950425	0.874116	0.963164	0.800177	0.89948	0.332664	0.57401	0.459156	0.619443	-0.111189	0.160156	0.900209
0.973727	0.849976	0.707678	0.842791	0.698082	0.999909	0.717512	0.857277	0.242913	0.229803	0.367173	0.569338	-0.177936	-0.191196	0.911345
0.954921	0.867447	0.680649	0.832941	0.631123	0.997846	0.632581	0.833981	0.163398	0.0983276	0.319254	0.586186	-0.194556	-0.258484	0.935918
0.925067	0.88371	0.63973	0.865298	0.610079	0.999279	0.563256	0.834875	0.111026	0.0732039	0.341495	0.672877	-0.138116	-0.175629	0.968958
0.864833	0.894891	0.54987	0.897235	0.554272	0.999986	0.491348	0.86221	0.0510063	0.0562782	0.425762	0.822494	-0.0228032	-0.0175248	0.997276
0.77289	0.901937	0.423061	0.928805	0.482724	0.99776	0.430961	0.905675	-0.00100497	0.0658885	0.542604	0.952379	0.126631	0.1927	0.991822
0.622089	0.907485	0.235632	0.958491	0.373029	0.989592	0.350442	0.951302	-0.0754243	0.0688527	0.657746	0.998923	0.28047	0.415677	0.935974
0.430075	0.910455	0.0181611	0.984832	0.266906	0.968411	0.260294	0.983619	-0.162365	0.0888146	0.734051	0.928779	0.387441	0.605085	0.846755
0.217017	0.915892	-0.193094	0.999964	0.208756	0.919253	0.142906	0.997162	-0.266418	0.134533	0.781859	0.778273	0.465828	0.77656	0.728789
0.039012	0.920432	-0.354698	0.975729	0.256879	0.812492	0.020892	0.999836	-0.371589	0.239318	0.803639	0.626016	0.507061	0.914453	0.611777
-0.0824122	0.932232	-0.437457	0.86984	0.41997	0.632375	-0.0922557	0.999951	-0.446321	0.410982	0.815501	0.509579	0.550808	0.994875	0.501052
-0.149858	0.946759	-0.460187	0.691378	0.610726	0.421966	-0.180084	0.99953	-0.487177	0.586175	0.821156	0.441202	0.593703	0.980059	0.413496
-0.165523	0.977398	-0.370275	0.509632	0.764168	0.316219	-0.228606	0.99793	-0.42925	0.721103	0.828046	0.415865	0.690802	0.904386	0.356516
-0.152548	0.999743	-0.130115	0.379451	0.856499	0.400318	-0.24928	0.995124	-0.227272	0.801415	0.835484	0.415632	0.847721	0.825443	0.323899
-0.104182	0.804646	0.506694	0.297144	0.918679	0.806033	-0.233568	0.991383	0.389393	0.859019	0.844321	0.444958	0.997536	0.76252	0.323809
-0.0468591	0.290245	0.9423	0.2512	0.955101	0.999177	-0.209438	0.986562	0.87494	0.893857	0.851728	0.483498	0.748638	0.721137	0.333979
0.0303555	-0.0640792	0.99554	0.212881	0.98309	0.961429	-0.171715	0.97948	0.994125	0.92601	0.855379	0.543729	0.462126	0.688222	0.363426
0.107757	-0.190461	0.955455	0.182067	0.99718	0.93061	-0.147702	0.967357	0.999059	0.94561	0.855435	0.607074	0.345503	0.665001	0.385881
0.198409	-0.291546	0.879695	0.132757	0.997784	0.909385	-0.134235	0.944615	0.987035	0.964358	0.848939	0.686421	0.258027	0.636516	0.40975
0.299358	-0.332968	0.800019	0.0822588	0.975532	0.912353	-0.145929	0.900242	0.981434	0.973938	0.840559	0.768505	0.230929	0.609027	0.413258
0.409389	-0.39577	0.675842	0.00605948	0.914824	0.915934	-0.192102	0.816723	0.977273	0.980193	0.826465	0.851993	0.189929	0.567986	0.393737
0.537138	-0.435535	0.525347	-0.0743965	0.801195	0.93008	-0.27899	0.660146	0.98594	0.978389	0.813502	0.927508	0.169198	0.519429	0.331512
0.630266	-0.494898	0.362717	-0.176079	0.653272	0.942516	-0.435825	0.424079	0.997772	0.962709	0.798881	0.970491	0.127299	0.451425	0.193186
0.667776	-0.56139	0.241115	-0.287804	0.520678	0.954108	-0.652353	0.128537	0.993438	0.913597	0.787478	0.984641	0.0679735	0.363626	-0.0465775
-0.867451	-0.639879	0.172729	-0.402719	-0.106055	0.961096	-0.894924	0.554298	0.915551	0.768838	0.781479	-0.988315	-0.0205758	0.256382	-0.420954
-0.829223	-0.753171	0.256877	-0.540605	-0.0219224	0.960581	-0.998954	0.853916	0.7223	0.501567	0.773908	-0.995704	-0.166286	0.1144	-0.80206
-0.74849	-0.875273	0.334417	-0.675466	0.0165821	0.947841	-0.809249	0.99529	0.424199	0.113429	0.758086	-0.999894	-0.348133	-0.0311695	-0.996599
-0.514536	-0.992216	0.403749	-0.856027	-0.00279524	0.913738	-0.274797	0.965851	0.152921	-0.261796	0.673362	-0.980407	-0.576053	-0.194243	-0.895889
-0.0801777	-0.93398	0.431059	-0.976708	-0.135572	0.835553	0.43551	0.862368	-0.0850992	-0.618522	0.477245	-0.914205	-0.759745	-0.277569	-0.583209
0.363216	-0.663702	0.455845	-0.999945	-0.353461	0.671482	0.888075	0.750866	-0.245564	-0.883223	0.25505	-0.808253	-0.892536	-0.26514	-0.217992
0.643444	-0.383	0.460683	-0.999778	-0.627183	0.402367	0.999781	0.65934	-0.363564	-0.999118	0.108421	-0.691218	-0.959828	-0.129329	0.0875706
0.784495	-0.183299	0.465831	-0.981949	-0.88763	-0.00594924	0.967088	0.600887	-0.427398	-0.901505	0.0498651	-0.580244	-0.990974	0.139944	0.30235
0.871218	-0.0223282	0.47132	-0.915646	-0.995061	-0.381441	0.898962	0.568168	-0.457989	-0.647051	0.0152796	-0.477526	-0.999975	0.387948	0.451711
0.919093	0.0896662	0.474865	-0.798241	-0.971004	-0.671487	0.841635	0.560739	-0.462406	-0.346536	0.00025116	-0.39381	-0.995949	0.602138	0.540259
0.950219	0.190836	0.487193	-0.677973	-0.873264	-0.850959	0.793314	0.564126	-0.446231	-0.0903155	-0.00646864	-0.317723	-0.982836	0.739457	0.603668
0.969415	0.256811	0.486152	-0.589581	-0.769782	-0.932031	0.762082	0.579864	-0.430055	0.0736679	-0.013313	-0.258311	-0.969795	0.815487	0.637278
0.981434	0.317385	0.493374	-0.489723	-0.647855	-0.98223	0.742034	0.599683	-0.400193	0.221084	-0.00579979	-0.197487	-0.950122	0.874704	0.666048
0.990211	0.357613	0.484461	-0.425544	-0.547689	-0.997274	0.730814	0.628386	-0.37609	0.306696	0.00305011	-0.136558	-0.932775	0.903635	0.684803
0.995331	0.410333	0.496435	-0.312264	-0.402497	-0.994467	0.732207	0.663053	-0.320653	0.418382	0.0338673	-0.0627523	-0.897516	0.938875	0.705489
0.998804	0.470412	0.512996	-0.189212	-0.236996	-0.955514	0.738464	0.704612	-0.247645	0.522386	0.0734551	0.0246056	-0.845509	0.965385	0.726715
0.999918	0.554391	0.56499	-0.00610891	-0.0188981	-0.835628	0.758602	0.750207	-0.121698	0.646907	0.134171	0.121485	-0.750348	0.99012	0.747445
0.999712	0.642098	0.623503	0.239163	0.262412	-0.590808	0.780646	0.795429	0.0221326	0.793538	0.208116	0.231546	-0.616205	0.999493	0.773755
0.998824	0.711074	0.676147	0.507948	0.549114	-0.244469	0.8119	0.83925	0.166843	0.915278	0.293035	0.339046	-0.463882	0.972421	0.796084
0.997492	0.752078	0.703539	0.792968	0.834106	0.194824	0.841194	0.87736	0.276261	0.996489	0.387568	0.451848	-0.316081	0.868973	0.82449
0.996297	0.742725	0.682408	0.955039	0.976992	0.51081	0.871833	0.910715	0.319563	0.977852	0.476234	0.550068	-0.235077	0.715522	0.845889
0.995302	0.713558	0.642376	0.999998	0.995493	0.712165	0.898664	0.93691	0.333941	0.899533	0.561642	0.639108	-0.178895	0.563284	0.867648
0.994246	0.606262	0.51758	0.976854	0.948318	0.762341	0.920229	0.95686	0.246648	0.815211	0.628746	0.70843	-0.237222	0.447858	0.882932
0.993891	0.478395	0.378558	0.949384	0.908918	0.730021	0.938272	0.970714	0.145115	0.782127	0.683237	0.75965	-0.314362	0.419287	0.893636
0.99289	0.154687	0.0359834	0.930939	0.88085	0.504784	0.948205	0.979276	-0.16716	0.76672	0.719339	0.796915	-0.575025	0.415989	0.902746
0.992859	-0.737829	-0.81308	0.946714	0.901534	-0.481117	0.956274	0.984335	-0.902981	0.811121	0.74147	0.816218	-0.999985	0.485853	0.905293
0.991548	-0.832848	-0.753998	0.970488	0.930999	-0.941746	0.956364	0.986188	-0.634786	0.857682	0.748462	0.828177	-0.256286	0.566449	0.909567
0.990898	-0.500676	-0.379589	0.997386	0.97858	-0.561915	0.954856	0.986155	-0.22092	0.930895	0.739135	0.82308	0.212987	0.688534	0.90586
0.988286	-0.273088	-0.123074	0.989668	0.999956	-0.132341	0.944476	0.983559	0.0581657	0.981828	0.712503	0.811242	0.480423	0.805743	0.903496
0.985108	-0.125887	0.0465566	0.907308	0.96609	0.302903	0.929122	0.978863	0.249867	0.998477	0.660853	0.780053	0.661352	0.915164	0.891533
0.980068	0.0648546	0.261806	0.771413	0.882453	0.685025	0.90459	0.971246	0.484052	0.969071	0.590582	0.739126	0.843581	0.96909	0.878235
0.974883	0.230355	0.4413	0.643206	0.797586	0.893267	0.876965	0.961967	0.669644	0.932027	0.502983	0.682845	0.956917	0.985307	0.85644
0.976506	0.458445	0.639185	0.617212	0.772257	0.982202	0.861612	0.950745	0.846089	0.93115	0.445187	0.627685	0.99989	0.979302	0.838073
0.985389	0.682657	0.797142	0.665781	0.783138	0.999739	0.864913	0.937763	0.957213	0.950351	0.430484	0.577925	0.953437	0.960079	0.825365
0.998265	0.883019	0.909123	0.767682	0.804085	0.978644	0.894572	0.919336	0.999682	0.97315	0.48583	0.536455	0.839223	0.933083	0.825246
0.999086	0.98613	0.978134	0.845075	0.82145	0.922092	0.912813	0.894523	0.967932	0.989734	0.539343	0.502856	0.671627	0.906005	0.836209
0.99162	0.994294	0.999743	0.878095	0.808922	0.822044	0.919822	0.861428	0.872722	0.995419	0.576879	0.466518	0.486454	0.897396	0.851097
0.99025	0.941082	0.979015	0.860382	0.780999	0.637337	0.893136	0.821772	0.688405	0.997672	0.558263	0.437249	0.244797	0.903158	0.871777
0.992285	0.852374	0.910631	0.762726	0.676661	0.311936	0.847641	0.775321	0.445054	0.989649	0.509153	0.398517	-0.0160876	0.944962	0.888228
0.998884	0.72749	0.75908	0.515701	0.474665	-0.212678	0.7519	0.719927	0.0946579	0.952603	0.424476	0.381244	-0.312436	0.994655	0.916099
0.99881	0.58748	0.547314	-0.478591	-0.435198	-0.991705	0.616788	0.654443	-0.274625	0.395941	0.36217	0.4072	-0.541533	0.645098	0.957075
0.983564	0.513941	0.350605	-0.907774	-0.968591	-0.106719	0.40978	0.567748	-0.571892	-0.754612	0.997499	0.968342	0.573287	-0.875856	0.344282
0.94722	0.506525	0.203374	-0.522351	-0.768154	0.470662	0.150306	0.459315	-0.776296	-0.921555	0.539818	0.241465	0.999237	0.435838	-0.751081
0.902814	0.573686	0.165703	-0.155829	-0.565463	0.719672	-0.140587	0.298837	-0.891593	-0.956066	0.663144	0.27682	0.993508	0.636011	-0.834288
0.862258	0.656708	0.1843	0.162243	-0.359864	0.8507	-0.471424	0.0401693	-0.974673	-0.946707	0.799269	0.384801	0.978108	0.722687	-0.906797
0.857209	0.731782	0.276318	0.401666	-0.127291	0.918076	-0.782661	-0.991445	-0.148514	0.255662	0.893254	0.534198	0.960055	0.770484	-0.419291
0.87418	0.79509	0.400538	0.5868	0.11976	0.957654	0.393655	-0.10227	0.870513	0.975349	0.951491	0.682365	0.943125	0.807471	0.657394
0.90968	0.840002	0.538793	0.71235	0.356535	0.979173	0.597312	0.21028	0.9369	0.988365	0.982077	0.815098	0.927213	0.831862	0.737769
0.943128	0.877125	0.667587	0.807443	0.565405	0.991557	0.699345	0.421956	0.956697	0.986365	0.996105	0.910143	0.916055	0.856316	0.759647
0.965645	0.903488	0.761066	0.872934	0.716172	0.997779	0.774734	0.583808	0.97097	0.984745	0.999996	0.964933	0.904653	0.874261	0.776455
0.980278	0.926224	0.833456	0.922412	0.827896	0.99995	0.824652	0.696602	0.977044	0.979123	0.997675	0.991466	0.898381	0.893949	0.784188
0.985914	0.942929	0.873954	0.955302	0.892402	0.999225	0.869019	0.774026	0.984181	0.976448	0.991253	0.999364	0.890734	0.90793	0.796118
0.989084	0.956645	0.903285	0.976898	0.934744	0.996788	0.901258	0.827575	0.98838	0.973032	0.982498	0.999221	0.88565	0.919994	0.804777
0.988043	0.96616	0.914839	0.988595	0.953556	0.993987	0.930268	0.86258	0.993422	0.97491	0.971787	0.996532	0.878063	0.925184	0.81749
0.985138	0.972296	0.917695	0.994243	0.961061	0.991745	0.952831	0.886538	0.997378	0.979866	0.960292	0.993942	0.868473	0.924869	0.830321
0.977937	0.975497	0.908014	0.996176	0.955947	0.990989	0.971059	0.899741	0.999813	0.988213	0.94887	0.993878	0.85617	0.917664	0.846016
0.964098	0.974413	0.879744	0.995286	0.933801	0.991618	0.985443	0.90492	0.99844	0.997285	0.938005	0.996373	0.836095	0.899968	0.865423
0.940432	0.96953	0.828491	0.990669	0.885319	0.993871	0.994355	0.899049	0.99005	0.999538	0.930451	0.999601	0.812339	0.871828	0.88632
0.892839	0.953207	0.714902	0.974953	0.770307	0.996571	0.999478	0.877819	0.962478	0.981631	0.926239	0.996745	0.768942	0.819205	0.913575
0.814141	0.916689	0.514278	0.934532	0.554194	0.998885	0.999677	0.828642	0.906232	0.925181	0.930998	0.969921	0.70757	0.740143	0.939978
0.673555	0.805834	0.1051	0.831127	0.148788	0.99903	0.996415	0.733674	0.752847	0.7811	0.94558	0.877408	0.569303	0.604952	0.969719
0.525281	0.419134	-0.552416	0.593288	-0.373346	0.979537	0.996765	0.591968	0.344812	0.526675	0.97628	0.697058	0.212615	0.404925	0.990522
0.465569	-0.617656	-0.983577	0.12131	-0.821998	0.705713	0.999645	0.441827	-0.596486	0.147709	0.99965	0.44198	-0.596623	0.14754	1
0.707032	-0.943037	-0.431486	-0.659115	-0.997846	0.371374	0.897047	0.321713	-0.992975	-0.258904	0.832927	0.197564	-0.969585	-0.132827	0.991734
0.965091	-0.271225	-0.0096582	-0.994309	-0.931694	0.372225	0.468568	0.220827	-0.9774	-0.560019	0.217006	-0.0462444	-0.998437	-0.319769	0.964058
0.997299	0.313751	0.24316	-0.693961	-0.744973	0.465925	0.0365333	0.109837	-0.937409	-0.744885	-0.366241	-0.296904	-0.998442	-0.415829	0.916519
0.982772	0.581357	0.420961	-0.366106	-0.53179	0.544321	-0.237326	-0.053695	-0.928374	-0.8171	-0.746669	-0.610862	-0.975317	-0.345653	0.823395
0.968551	0.737541	0.546322	-0.0671501	-0.31329	0.624253	-0.5274	-0.299418	-0.962728	-0.812285	-0.997035	-0.946532	-0.78732	-0.00982885	0.591217
0.966712	0.836494	0.66844	0.168841	-0.088974	0.681343	-0.871996	-0.717718	-0.997661	-0.629714	-0.749642	-0.894032	-0.264397	0.525772	0.329704
0.966698	0.902638	0.762432	0.376615	0.126997	0.738656	-0.835658	-0.948392	-0.5179	0.194088	-0.159921	-0.407221	0.28051	0.854219	0.675821
0.97616	0.942704	0.847815	0.53841	0.342667	0.788705	0.0841175	-0.134172	0.411745	0.884986	0.281372	0.0663791	0.5854	0.960131	0.979866
0.983784	0.961975	0.897387	0.656552	0.510619	0.837609	0.54461	0.385353	0.752978	0.990172	0.56059	0.402974	0.765456	0.992671	0.999816
0.991208	0.971219	0.931165	0.744085	0.649149	0.8818	0.749286	0.655077	0.885461	0.999969	0.731405	0.634747	0.872786	0.999824	0.999646
0.995003	0.973855	0.946306	0.804553	0.741234	0.918429	0.866855	0.812742	0.957449	0.993516	0.832892	0.773469	0.93684	0.998781	0.997918
0.997452	0.975551	0.957388	0.854476	0.815242	0.947755	0.929466	0.900783	0.987818	0.98585	0.895804	0.861817	0.971581	0.99633	0.99658
0.998665	0.976477	0.964034	0.89184	0.867281	0.968398	0.966808	0.952318	0.999158	0.977816	0.93386	0.914138	0.989008	0.994632	0.994242
0.9993	0.978738	0.970379	0.924076	0.909129	0.982825	0.987053	0.980362	0.998965	0.973415	0.958266	0.9469	0.996529	0.994775	0.991713
0.999682	0.982433	0.97741	0.950124	0.941951	0.991634	0.996741	0.994388	0.994285	0.972185	0.973699	0.96764	0.999112	0.996191	0.988905
0.999813	0.987168	0.983894	0.970968	0.96616	0.996707	0.999969	0.999631	0.988387	0.972811	0.9838	0.980148	0.999803	0.998122	0.985172
0.99993	0.993298	0.991859	0.987554	0.985621	0.999114	0.998737	0.999262	0.986236	0.978404	0.990498	0.988799	0.999755	0.999801	0.982337
0.999941	0.998093	0.997365	0.997255	0.996394	0.999924	0.994288	0.995386	0.985803	0.983656	0.994877	0.993723	0.99922	0.999631	0.978405
0.999975	0.999898	0.999974	0.999768	0.999895	0.999974	0.988659	0.989694	0.990701	0.991664	0.997775	0.997279	0.996722	0.996107	0.976445
0.999963	0.995112	0.995924	0.993406	0.994355	0.999872	0.981443	0.983055	0.995582	0.996956	0.999424	0.999096	0.991189	0.988943	0.974371
0.999965	0.980536	0.982143	0.977761	0.979479	0.999907	0.974786	0.976618	0.999624	0.999906	1	0.999965	0.980543	0.977768	0.974794
0.99994	0.955636	0.958811	0.954803	0.958007	0.999996	0.968453	0.971129	0.99889	0.998753	0.999357	0.99969	0.965584	0.964847	0.976765
0.999895	0.923949	0.929404	0.928694	0.933979	0.999921	0.963074	0.96688	0.992819	0.994247	0.99719	0.998172	0.950008	0.953865	0.980537
0.999849	0.887321	0.895191	0.900618	0.908025	0.999559	0.960019	0.964733	0.980937	0.986273	0.99293	0.994841	0.935786	0.945839	0.98646
0.999704	0.859655	0.871822	0.880145	0.891427	0.999136	0.957379	0.964119	0.970574	0.979743	0.986021	0.989781	0.932761	0.946938	0.992122
0.999647	0.838593	0.852766	0.864378	0.877428	0.998789	0.958411	0.965653	0.959186	0.971936	0.975154	0.980693	0.938437	0.954295	0.997821
0.999369	0.841721	0.860368	0.863784	0.881136	0.999107	0.958822	0.968305	0.9604	0.971316	0.95923	0.968664	0.959998	0.970972	0.999999
0.999285	0.863676	0.882113	0.872202	0.89007	0.999853	0.962381	0.971965	0.968136	0.972293	0.935093	0.947822	0.986253	0.988945	0.996208
0.99878	0.914565	0.933422	0.893263	0.914373	0.998756	0.963716	0.975722	0.989338	0.980846	0.898519	0.919099	0.999276	0.99993	0.983082
0.998358	0.973144	0.984732	0.919405	0.940425	0.985253	0.965784	0.979053	0.999548	0.989952	0.841734	0.871277	0.94341	0.986241	0.952953
0.997058	0.999423	0.993879	0.948192	0.969756	0.936855	0.964435	0.981859	0.954902	0.998443	0.7491	0.797678	0.72617	0.920752	0.897559
0.994972	0.958666	0.925347	0.974932	0.992315	0.871323	0.961579	0.98424	0.843721	0.998558	0.605833	0.682471	0.354418	0.767669	0.800968
0.990677	0.900231	0.832522	0.993263	0.99979	0.84371	0.957146	0.987676	0.735555	0.984258	0.372088	0.495069	-0.069183	0.477143	0.624953
0.98337	0.885209	0.786003	0.999855	0.986321	0.877158	0.954271	0.992693	0.705662	0.959223	0.0408588	0.22164	-0.428637	0.0578694	0.337685
0.974322	0.898306	0.77631	0.998894	0.962657	0.917972	0.958339	0.998044	0.735382	0.943848	-0.609048	-0.414827	-0.895591	-0.645669	-0.357129
0.964058	0.919565	0.782114	0.996818	0.939814	0.947959	0.965203	0.999991	0.784814	0.94129	-0.617764	-0.804491	-0.259084	-0.553122	-0.801903
0.95732	0.933387	0.789824	0.995916	0.927313	0.961977	0.974488	0.997766	0.82903	0.950243	-0.0834355	-0.367898	0.279743	0.00688027	-0.304963
0.949842	0.93959	0.785414	0.995332	0.915227	0.968239	0.979145	0.993568	0.850452	0.954967	0.157437	-0.159289	0.48596	0.252008	-0.0464747
0.946996	0.93941	0.779495	0.995308	0.911469	0.96817	0.983915	0.98915	0.863063	0.962014	0.256843	-0.0672401	0.572577	0.349149	0.0800676
0.941868	0.932287	0.756559	0.994499	0.901494	0.965047	0.984804	0.985905	0.855302	0.961196	0.300585	-0.0373356	0.625222	0.398832	0.130381
0.942055	0.920223	0.735602	0.993835	0.899056	0.957942	0.98731	0.983373	0.846389	0.963617	0.294381	-0.0432715	0.644948	0.39852	0.138877
0.940968	0.897711	0.69558	0.991605	0.889298	0.947145	0.987817	0.98218	0.818212	0.959402	0.224172	-0.118943	0.630613	0.348305	0.0697842
0.94581	0.867506	0.65897	0.989454	0.888801	0.930407	0.990614	0.981318	0.791371	0.960369	0.118929	-0.209933	0.597068	0.261491	-0.0179064
0.952244	0.815198	0.599422	0.985333	0.886174	0.902075	0.993212	0.981296	0.742296	0.958796	-0.0779611	-0.378646	0.513866	0.0933055	-0.193394
0.96351	0.74057	0.533676	0.981471	0.894368	0.855607	0.997078	0.981143	0.687069	0.963964	-0.260004	-0.508984	0.456317	-0.0701653	-0.333012
0.979118	0.596169	0.420504	0.976306	0.911927	0.755778	0.999948	0.981141	0.587947	0.974047	-0.457731	-0.628919	0.440929	-0.254491	-0.466779
0.9939	0.340051	0.234261	0.970386	0.937825	0.557146	0.996351	0.980861	0.419069	0.987461	-0.54849	-0.637362	0.599814	-0.330264	-0.475127
0.99704	-0.213974	-0.138242	0.971034	0.98653	0.0256293	0.962819	0.980738	0.0578735	0.999479	-0.647698	-0.587207	0.882842	-0.44689	-0.417791
0.905675	-0.866486	-0.573107	0.979783	0.972186	-0.749097	0.808679	0.981802	-0.407054	0.910017	-0.769902	-0.426719	0.985681	-0.626665	-0.247206
-0.79074	0.260006	-0.796696	0.992969	-0.712717	0.143875	-0.881187	0.986196	-0.685622	-0.819028	-0.472861	-0.16548	0.727885	-0.573841	0.00010572
-0.965314	0.942384	-0.822352	0.91218	-0.987533	0.722536	-0.928303	0.993184	-0.75043	-0.999149	0.1051	0.158192	0.431725	-0.31165	0.2722
-0.814517	0.999994	-0.816477	0.800124	-0.999702	0.802151	-0.781245	0.998475	-0.783355	-0.999524	0.118602	0.479441	0.115239	-0.500704	0.527161
-0.662391	0.96805	-0.829085	0.66906	-0.99996	0.834048	-0.647275	0.9998	-0.817736	-0.999581	0.105064	0.675418	-0.147663	-0.668801	0.690032
-0.555185	0.86868	-0.894294	0.40549	-0.985403	0.805062	-0.542963	0.999893	-0.887655	-0.987787	0.0532416	0.800988	-0.448422	-0.891214	0.809658
-0.518929	0.711759	-0.969796	0.21012	-0.944771	0.836297	-0.47705	0.998834	-0.956888	-0.959493	0.01924	0.844675	-0.688599	-0.973452	0.869535
-0.508187	0.460847	-0.998535	0.00275196	-0.862642	0.888745	-0.412234	0.994155	-0.99854	-0.912209	-0.0106409	0.866606	-0.892333	-0.999969	0.915413
-0.541236	0.187939	-0.927607	-0.104489	-0.779715	0.957167	-0.367554	0.980945	-0.982508	-0.886506	-0.025216	0.854251	-0.986607	-0.991575	0.938975
-0.505797	-0.208864	-0.737983	-0.316545	-0.658185	0.993771	-0.223247	0.953798	-0.906635	-0.853969	0.0658783	0.827457	-0.98958	-0.96737	0.957937
0.0862311	-0.911682	-0.487981	-0.886146	-0.538093	0.998295	0.480501	0.915162	-0.798417	-0.832198	0.672808	0.795078	-0.917375	-0.939042	0.9721
0.999942	-0.184963	-0.19556	-0.375045	-0.38503	0.980381	0.858613	0.864096	-0.662591	-0.797225	0.746994	0.754127	-0.791525	-0.896459	0.982187
0.988245	0.19396	0.0417028	-0.096426	-0.24746	0.957735	0.726162	0.822735	-0.533621	-0.754341	0.642908	0.752448	-0.6267	-0.824368	0.993459
0.995392	0.334003	0.242077	-0.0118844	-0.107716	0.938536	0.731184	0.793231	-0.398787	-0.690822	0.694765	0.760534	-0.445879	-0.727443	0.99865
0.997299	0.432791	0.365413	0.0769341	0.00350001	0.932119	0.740202	0.787586	-0.285798	-0.613445	0.780139	0.823979	-0.226344	-0.563733	0.998108
0.999263	0.463098	0.428737	0.104039	0.0657876	0.929678	0.786671	0.809788	-0.182877	-0.532178	0.875359	0.893271	-0.0231287	-0.389778	0.987103
0.999257	0.478107	0.443904	0.126046	0.087721	0.93156	0.824841	0.846017	-0.102198	-0.456888	0.956267	0.966829	0.200298	-0.16963	0.954135
0.99804	0.441354	0.384333	0.0881453	0.0256351	0.932743	0.872511	0.901377	-0.0533455	-0.409785	0.996935	0.999877	0.369803	0.0099488	0.90806
0.994848	0.392956	0.297707	0.0349163	-0.066581	0.932717	0.913926	0.950365	-0.014098	-0.373722	0.990304	0.971119	0.516885	0.173407	0.848682
0.986986	0.297797	0.140411	-0.0609782	-0.220691	0.934694	0.947103	0.986385	-0.024325	-0.378085	0.939773	0.872579	0.606154	0.283859	0.780368
0.984004	0.196163	0.0183411	-0.168564	-0.341463	0.933474	0.979081	0.999667	-0.00746107	-0.365599	0.85896	0.754003	0.67059	0.359926	0.736804
0.984127	0.0674094	-0.110721	-0.285296	-0.450857	0.937028	0.995439	0.996569	-0.0280781	-0.375427	0.757389	0.629489	0.702534	0.409746	0.691644
0.993522	-0.0535331	-0.166663	-0.401211	-0.502704	0.93615	0.99835	0.985356	0.0038995	-0.347947	0.655684	0.565634	0.718852	0.428534	0.697961
0.998666	-0.177763	-0.228331	-0.500024	-0.544066	0.941105	0.9844	0.974004	-0.00184653	-0.339852	0.561927	0.518473	0.714122	0.435376	0.698701
0.999015	-0.332422	-0.290236	-0.608835	-0.573027	0.950573	0.948598	0.96171	-0.0168506	-0.326476	0.485189	0.52352	0.663394	0.398265	0.736985
0.993287	-0.549955	-0.449652	-0.702429	-0.615382	0.980757	0.911638	0.95306	-0.1581	-0.347834	0.428568	0.530204	0.518913	0.342039	0.762036
0.979379	-0.963357	-0.997681	-0.819824	-0.687234	0.636195	0.860703	0.94581	-0.965718	-0.414103	0.388234	0.566411	-0.621191	0.209416	0.803327
0.965611	-0.114538	-0.368879	-0.914181	-0.777368	-0.297929	0.821755	0.941649	-0.660212	-0.520274	0.376025	0.604004	-0.963581	0.0318045	0.83702
0.947376	0.143842	-0.18052	-0.992769	-0.902099	-0.261592	0.783104	0.940975	-0.502781	-0.702791	0.381065	0.65698	-0.86012	-0.267329	0.873382
0.934046	0.304388	-0.055892	-0.971593	-0.992036	-0.0703112	0.759462	0.941718	-0.388511	-0.891847	0.421296	0.717419	-0.735651	-0.62396	0.909958
0.921709	0.37953	-0.00904368	-0.769337	-0.9569	0.299058	0.748022	0.946886	-0.330121	-0.999465	0.470915	0.776227	-0.637447	-0.925866	0.937734
0.912234	0.464141	0.060535	-0.410334	-0.747913	0.617304	0.741998	0.951519	-0.249426	-0.915831	0.548518	0.842917	-0.486031	-0.98758	0.967548
0.906306	0.513045	0.102213	-0.09469	-0.506542	0.805925	0.750502	0.959482	-0.182223	-0.728964	0.614232	0.890184	-0.362226	-0.843741	0.98249
0.894523	0.573812	0.147181	0.183939	-0.274858	0.91056	0.745501	0.96481	-0.118081	-0.518006	0.68653	0.939148	-0.201548	-0.588416	0.996425
0.885318	0.616876	0.180159	0.367063	-0.10756	0.958553	0.74902	0.971196	-0.0594134	-0.341362	0.708963	0.955587	-0.11773	-0.395783	0.998286
0.853803	0.665775	0.179997	0.528213	0.00894647	0.985238	0.715217	0.9745	-0.0453134	-0.215658	0.692324	0.966763	-0.0774818	-0.247013	0.999481
0.808331	0.716612	0.168639	0.660378	0.0917096	0.99699	0.667708	0.977992	-0.0407265	-0.118072	0.448723	0.888846	-0.30175	-0.37476	0.964885
0.643859	0.80948	0.0719385	0.815923	0.0829643	0.999939	0.477978	0.979831	-0.128821	-0.117846	-0.634014	0.183486	-0.967276	-0.96441	0.376219
-0.0190119	0.998732	-0.0693142	0.998828	0.0293963	0.995126	-0.210774	0.981365	-0.259711	-0.163219	-0.741057	-0.657232	-0.70632	-0.772682	-0.500163
-0.918746	0.734071	-0.406294	0.652615	-0.300415	0.993592	-0.975947	0.982728	-0.56837	-0.471734	0.51465	-0.811376	-0.204448	-0.313776	-0.689192
-0.9989	0.814792	-0.786708	0.89046	-0.86814	0.989363	-0.990054	0.982367	-0.888252	-0.945625	0.82373	-0.849412	0.342458	0.475487	-0.735769
-0.997372	0.975009	-0.988543	0.993653	-0.982891	0.94383	-0.967263	0.983109	-0.99947	-0.932578	0.906153	-0.873126	0.789543	0.947979	-0.769155
-0.993176	0.999525	-0.98911	0.945868	-0.901561	0.95542	-0.947595	0.978388	-0.937301	-0.792614	0.935286	-0.887629	0.945747	0.999514	-0.773213
-1	0.980677	-0.980655	0.912473	-0.912427	0.974882	-0.97341	0.973436	-0.909787	-0.794489	0.948706	-0.94867	0.992226	0.995021	-0.851057
-0.977799	0.960447	-0.997474	0.897542	-0.97001	0.984824	-0.98049	0.917533	-0.886971	-0.793358	0.956793	-0.996481	0.999918	0.986971	-0.880969
-0.229881	0.933327	-0.563966	0.883026	-0.659746	0.992652	-0.507506	0.955238	-0.783024	-0.852534	0.958555	-0.497631	0.996935	0.980143	-0.731963
0.404442	0.925481	0.0278725	0.891901	-0.0528719	0.99674	0.33381	0.997111	-0.0481316	-0.128566	0.96276	0.142122	0.993426	0.98095	0.0665298
0.417017	0.898909	-0.0233595	0.888722	-0.0460683	0.999742	0.37315	0.99886	-0.0710603	-0.0937055	0.960122	0.146275	0.985557	0.981455	0.0988815
0.325435	0.910057	-0.0957548	0.919841	-0.0715882	0.999706	0.268642	0.998231	-0.154766	-0.130763	0.964996	0.0660547	0.986906	0.990527	0.00661392
0.349309	0.881371	-0.134796	0.932215	-0.0134758	0.9926	0.316557	0.999397	-0.169126	-0.0481934	0.961899	0.0798184	0.976953	0.995643	0.0451522
-0.385731	0.93015	-0.697552	0.98255	-0.550606	0.982214	-0.403193	0.999819	-0.711041	-0.566369	0.969293	-0.600765	0.991881	0.998118	-0.615847
Preterm Neonate #4
FLR-CGR	FLR-TR	CGR-TR	FLR-TL	CGR-TL	TR-TL	FLR-CGL	CGR-CGL	TR-CGL	TL-CGL	FLR-FLL	CGR-FLL	TR-FLL	TL-FLL	CGL-FLL
0.879977	0.997109	0.913527	0.99646	0.916797	0.999967	0.977273	0.960674	0.990555	0.991635	0.997755	0.846186	0.989781	0.988591	0.96088
0.644359	0.750225	0.989036	0.7061	0.996492	0.997925	0.713358	0.995576	0.998536	0.999947	0.99741	0.587687	0.700726	0.65334	0.661105
0.82293	0.377101	0.836525	0.256606	0.760288	0.991927	0.915044	0.98218	0.718639	0.624653	0.983974	0.708434	0.205908	0.0801511	0.828456
0.934765	0.308468	0.626287	0.107954	0.454102	0.978976	0.993265	0.887306	0.196175	-0.0079619	0.964825	0.808487	0.0475442	-0.1572	0.988787
0.983913	0.288409	0.454824	-0.0303832	0.148669	0.948303	0.946405	0.873481	-0.0363069	-0.351588	0.954652	0.886107	-0.00974389	-0.326593	0.999647
0.988116	0.270914	0.415656	-0.244045	-0.0920835	0.867383	0.916224	0.843749	-0.137465	-0.612152	0.941398	0.878364	-0.0696466	-0.556843	0.997675
0.987526	0.223954	0.374617	-0.588082	-0.453395	0.656554	0.907685	0.830286	-0.205712	-0.873208	0.929115	0.859299	-0.15232	-0.845484	0.998527
0.984003	-0.148546	0.0300077	-0.93165	-0.852013	0.497718	0.892945	0.798462	-0.577815	-0.995483	0.91447	0.827751	-0.536004	-0.999	0.998733
0.975258	-0.978103	-0.907894	-0.999954	-0.973091	0.980056	0.889206	0.766065	-0.964952	-0.893557	0.897242	0.777433	-0.969489	-0.90144	0.99984
0.966768	-0.960907	-0.999758	-0.987533	-0.994958	0.99251	0.876931	0.724916	-0.70958	-0.790345	0.877243	0.725363	-0.710038	-0.790743	1
0.953142	-0.952447	-0.999997	-0.982949	-0.992518	0.992236	0.87208	0.683172	-0.681499	-0.767226	0.850277	0.651206	-0.649468	-0.738997	0.999079
0.945559	-0.965619	-0.997654	-0.985658	-0.986919	0.99564	0.860618	0.64803	-0.698644	-0.762337	0.815605	0.582895	-0.637148	-0.706265	0.996582
0.939205	-0.990717	-0.977162	-0.996128	-0.965754	0.998832	0.855031	0.624993	-0.776599	-0.80613	0.760454	0.491249	-0.665117	-0.700419	0.986971
0.947719	-0.999734	-0.940109	-0.999702	-0.939643	0.999999	0.847983	0.634517	-0.85998	-0.860674	0.678645	0.408792	-0.695401	-0.696379	0.964764
0.96625	-0.961593	-0.85843	-0.974984	-0.884819	0.998548	0.862092	0.702453	-0.968075	-0.953164	0.550598	0.316973	-0.75858	-0.722372	0.897688
0.992839	-0.823374	-0.749682	-0.883355	-0.821036	0.993321	0.907226	0.850478	-0.985701	-0.99856	0.483421	0.375383	-0.894819	-0.837331	0.806799
0.998137	-0.529764	-0.580518	-0.678981	-0.722504	0.98237	0.966985	0.98073	-0.728408	-0.843652	0.770999	0.730713	0.131683	-0.0559565	0.583258
0.973448	-0.172443	-0.393343	-0.43606	-0.63048	0.961632	0.98195	0.999173	-0.355638	-0.5984	0.684621	0.499592	0.599922	0.357414	0.534398
0.944537	0.167994	-0.165062	-0.223544	-0.53124	0.923288	0.98035	0.99076	-0.0297679	-0.411424	0.803723	0.563744	0.721568	0.400279	0.670557
0.925431	0.441649	0.0687551	-0.112217	-0.480373	0.841961	0.968696	0.990527	0.205097	-0.355385	0.885325	0.64312	0.808171	0.362688	0.742181
0.920008	0.673598	0.330063	-0.133243	-0.51099	0.642755	0.956396	0.994355	0.428355	-0.416903	0.934417	0.720084	0.892673	0.228499	0.789642
0.919782	0.872253	0.610362	-0.475733	-0.782748	0.0152085	0.941199	0.998281	0.655735	-0.744931	0.962612	0.77909	0.972118	-0.219679	0.814491
0.924206	0.997584	0.895441	-0.95629	-0.995483	-0.933664	0.927495	0.999962	0.899282	-0.996271	0.979901	0.82945	0.991393	-0.878737	0.83428
0.927673	0.758535	0.946988	-0.99703	-0.896162	-0.706099	0.913307	0.999323	0.958167	-0.879229	0.989888	0.865325	0.658429	-0.997872	0.846298
0.930507	-0.124298	0.247773	-0.991824	-0.876157	0.249907	0.899651	0.99705	0.321399	-0.836577	0.995793	0.893029	-0.214698	-0.999345	0.855858
0.930561	-0.655322	-0.333256	-0.995353	-0.890983	0.725008	0.885176	0.994058	-0.228645	-0.836264	0.998724	0.910887	-0.692626	-0.998946	0.860555
0.927828	-0.882354	-0.643139	-0.999681	-0.918113	0.893956	0.866726	0.990224	-0.530038	-0.853854	0.999888	0.922134	-0.889306	-0.999947	0.859155
0.922921	-0.973471	-0.810348	-0.998687	-0.94143	0.960473	0.844633	0.985632	-0.699734	-0.870947	0.999922	0.927662	-0.970535	-0.99925	0.851259
0.913232	-0.999966	-0.909817	-0.990773	-0.960026	0.989614	0.810424	0.978801	-0.805531	-0.882346	0.99944	0.926359	-0.999127	-0.994755	0.82958
0.900324	-0.98099	-0.967666	-0.9744	-0.975122	0.999505	0.763275	0.96838	-0.87414	-0.888987	0.998898	0.919757	-0.989017	-0.983877	0.792755
0.873301	-0.920253	-0.994303	-0.945206	-0.984502	0.997586	0.674896	0.948884	-0.909838	-0.878826	0.998501	0.898654	-0.94029	-0.961656	0.714267
0.828426	-0.79793	-0.998625	-0.886125	-0.993664	0.986408	0.515862	0.907174	-0.927981	-0.854139	0.998304	0.859631	-0.831669	-0.911605	0.564864
0.720582	-0.555248	-0.976767	-0.747965	-0.999186	0.967327	0.160411	0.79998	-0.909983	-0.775124	0.998565	0.756676	-0.598985	-0.782433	0.213034
0.579227	-0.0639247	-0.850526	-0.394044	-0.977453	0.942401	-0.494101	0.422513	-0.836041	-0.604365	0.999801	0.595356	-0.0837987	-0.412281	-0.476678
0.876461	0.522352	0.0472548	0.136471	-0.357356	0.916038	-0.998686	-0.899987	-0.477959	-0.0855165	0.999521	0.86114	0.548493	0.167066	-0.996621
0.998901	0.82591	0.851424	0.485486	0.525923	0.893869	-0.198888	-0.152742	0.388275	0.760222	0.99907	0.999993	0.849452	0.52273	-0.156447
0.997437	0.931774	0.95536	0.645459	0.698451	0.878709	0.554574	0.612688	0.818834	0.993535	0.99932	0.999397	0.944524	0.673177	0.584872
0.999692	0.970662	0.976334	0.729811	0.746564	0.872782	0.82842	0.842074	0.938793	0.987507	0.999489	0.999975	0.977852	0.75129	0.8459
0.999883	0.986191	0.983539	0.779601	0.769915	0.872553	0.928386	0.922584	0.97711	0.956506	0.999597	0.999045	0.990494	0.797059	0.938558
0.998574	0.993218	0.985594	0.818887	0.787078	0.880065	0.972691	0.958912	0.99308	0.929741	0.999618	0.996716	0.996053	0.834443	0.978736
0.996267	0.996053	0.984674	0.847373	0.798373	0.891158	0.991618	0.976764	0.999172	0.908877	0.999584	0.993364	0.998198	0.86233	0.994931
0.993522	0.99644	0.980404	0.873299	0.812279	0.911264	0.998839	0.986894	0.999344	0.895756	0.999501	0.989437	0.998606	0.888252	0.999862
0.990307	0.993673	0.968442	0.893702	0.822721	0.938436	0.999832	0.992683	0.991451	0.885339	0.999346	0.984638	0.997084	0.909337	0.998517
0.987756	0.979885	0.936755	0.908266	0.831874	0.973492	0.997473	0.996344	0.963231	0.876246	0.999162	0.980542	0.987233	0.924632	0.993728
0.985215	0.938693	0.865751	0.932554	0.856915	0.999849	0.993096	0.99851	0.89177	0.883765	0.998926	0.976221	0.953656	0.948278	0.986595
0.984246	0.855704	0.750734	0.96943	0.910776	0.956515	0.988073	0.999732	0.765817	0.920085	0.998777	0.9743	0.880245	0.980377	0.979251
0.983603	0.787288	0.663178	0.999235	0.989902	0.762579	0.982082	0.999966	0.656983	0.988699	0.998697	0.973119	0.817723	0.995939	0.971187
0.984587	0.773158	0.650321	0.976376	0.999118	0.617854	0.976128	0.99907	0.616954	0.999999	0.998814	0.974905	0.803118	0.964699	0.964397
0.985741	0.827237	0.720899	0.943002	0.985554	0.593109	0.969562	0.996937	0.664489	0.995781	0.999017	0.977312	0.851334	0.92732	0.957753
0.987774	0.900364	0.82152	0.921801	0.970966	0.66127	0.96342	0.99342	0.750813	0.991974	0.999318	0.981341	0.915823	0.906853	0.952863
0.989763	0.965746	0.918824	0.905886	0.957059	0.764957	0.957946	0.989093	0.850673	0.989319	0.999588	0.985256	0.972799	0.893351	0.949311
0.99194	0.996704	0.978391	0.89437	0.943841	0.85513	0.954087	0.98435	0.926642	0.987295	0.999803	0.989228	0.998118	0.885307	0.947949
0.994229	0.996934	0.999575	0.888928	0.932937	0.922043	0.953089	0.980061	0.973852	0.985874	0.999928	0.992875	0.995927	0.883387	0.949401
0.996317	0.978476	0.992567	0.885395	0.921994	0.962263	0.955013	0.976926	0.995656	0.983419	0.999978	0.99573	0.977095	0.882314	0.953039
0.998376	0.954811	0.970191	0.889151	0.913774	0.98498	0.960785	0.97502	0.999784	0.981177	0.999992	0.998145	0.953636	0.887346	0.959688
0.999631	0.932441	0.941908	0.894795	0.906587	0.995666	0.968822	0.975192	0.99289	0.977515	0.999978	0.999427	0.930004	0.891788	0.967144
0.999934	0.917638	0.913022	0.90631	0.901406	0.999618	0.978671	0.976251	0.979709	0.973799	0.999913	0.999999	0.912316	0.900657	0.975876
0.998755	0.909759	0.887915	0.919094	0.898291	0.999734	0.987959	0.97901	0.963032	0.968991	0.999648	0.999727	0.898422	0.908314	0.983506
0.995277	0.90962	0.864997	0.935464	0.896738	0.997743	0.995497	0.981593	0.944906	0.964754	0.999018	0.998601	0.890317	0.918883	0.990318
0.989373	0.915075	0.846713	0.953808	0.899991	0.993959	0.999558	0.984611	0.926664	0.962321	0.997563	0.997106	0.884708	0.930524	0.995047
0.979303	0.924241	0.827834	0.974525	0.908961	0.986328	0.999208	0.986582	0.908314	0.964827	0.994712	0.994911	0.880142	0.946338	0.998011
0.963966	0.9359	0.808464	0.994512	0.930841	0.96762	0.993806	0.987559	0.890955	0.976724	0.989178	0.992565	0.874088	0.968398	0.999356
0.9407	0.947489	0.782818	0.996305	0.966361	0.91652	0.98338	0.986657	0.873682	0.99534	0.978349	0.990542	0.860792	0.99251	0.999665
0.905236	0.958943	0.747566	0.927235	0.998487	0.782962	0.96843	0.982582	0.857971	0.991315	0.958203	0.988962	0.837728	0.995614	0.999271
0.860508	0.968272	0.705899	0.750799	0.982567	0.561913	0.951796	0.975289	0.844946	0.917214	0.922564	0.990437	0.796871	0.947522	0.996443
0.813599	0.976398	0.66882	0.578992	0.945123	0.38923	0.937396	0.965155	0.840052	0.826698	0.877231	0.992839	0.752841	0.899326	0.989504
0.795898	0.982384	0.668741	0.52623	0.933649	0.358056	0.934503	0.959275	0.851523	0.794447	0.843959	0.996463	0.728852	0.900247	0.979619
0.812021	0.987741	0.710959	0.563807	0.939845	0.427967	0.945869	0.957482	0.883609	0.801335	0.84944	0.997735	0.756653	0.914739	0.974719
0.857217	0.992271	0.786691	0.63825	0.943546	0.537788	0.96852	0.958423	0.930143	0.809796	0.881754	0.998764	0.816404	0.925915	0.971422
0.901612	0.996549	0.862598	0.702291	0.941119	0.640779	0.989559	0.954541	0.974181	0.797562	0.920709	0.998923	0.885139	0.924421	0.967342
0.940067	0.999445	0.928191	0.746015	0.92838	0.723428	0.999883	0.945172	0.998819	0.756113	0.950547	0.999483	0.939678	0.915947	0.955186
0.966947	0.999581	0.97392	0.766468	0.904901	0.784732	0.992068	0.927226	0.988015	0.679652	0.970591	0.999892	0.97715	0.898547	0.932631
0.985658	0.994529	0.997894	0.7724	0.868506	0.83452	0.963613	0.904684	0.93042	0.574522	0.982539	0.999846	0.996599	0.877084	0.897055
0.996866	0.981337	0.993474	0.768519	0.816728	0.877213	0.917311	0.882936	0.823625	0.450211	0.989268	0.997726	0.998902	0.853759	0.849288
0.999936	0.956514	0.953147	0.76221	0.754826	0.917882	0.863169	0.868835	0.678357	0.331069	0.993203	0.991821	0.983963	0.832374	0.798534
0.993369	0.92025	0.869155	0.759588	0.679772	0.953535	0.808008	0.870389	0.513008	0.230553	0.995216	0.977383	0.954081	0.8195	0.746579
0.976715	0.873759	0.749071	0.762723	0.606215	0.980977	0.760273	0.881936	0.348355	0.159762	0.996578	0.95564	0.91097	0.813569	0.703977
0.946066	0.827316	0.600707	0.776135	0.529987	0.996321	0.719743	0.905841	0.205475	0.120852	0.997244	0.919423	0.866711	0.820777	0.666254
0.907039	0.785636	0.452105	0.797162	0.468843	0.999822	0.68794	0.929571	0.0914461	0.110206	0.997993	0.878554	0.82324	0.833797	0.640597
0.858851	0.761727	0.322339	0.830929	0.428653	0.993418	0.662376	0.952627	0.0191621	0.133564	0.998739	0.832054	0.793291	0.857811	0.623932
0.813242	0.755032	0.232461	0.871681	0.423701	0.979482	0.644814	0.969179	-0.0143139	0.187489	0.999612	0.796712	0.773007	0.884997	0.623267
0.78343	0.76817	0.203907	0.91702	0.470549	0.959784	0.640026	0.978932	-0.000286683	0.280465	0.999997	0.782019	0.769619	0.917922	0.638283
0.770353	0.788121	0.214664	0.955644	0.54839	0.934448	0.654187	0.986206	0.0500399	0.402412	0.999837	0.78175	0.776869	0.950166	0.667748
0.777569	0.80915	0.259686	0.983463	0.650831	0.902188	0.68922	0.991513	0.131933	0.546601	0.999751	0.791406	0.795837	0.979178	0.705215
0.777308	0.827056	0.289236	0.998473	0.741372	0.856842	0.736636	0.99806	0.229085	0.698158	0.999992	0.779827	0.824793	0.998244	0.739345
0.780374	0.843751	0.322814	0.99558	0.835651	0.789615	0.787979	0.999925	0.334389	0.842319	0.999395	0.758153	0.861909	0.991712	0.766087
0.772944	0.863805	0.348008	0.949114	0.933429	0.661177	0.833908	0.994733	0.442271	0.965287	0.995497	0.709322	0.907673	0.914987	0.777839
0.782664	0.88363	0.400165	0.767599	0.999716	0.3782	0.873581	0.986651	0.544067	0.982487	0.986691	0.671031	0.948001	0.653162	0.782816
0.803342	0.903089	0.469742	0.0819572	0.659354	-0.353995	0.904941	0.980392	0.634494	0.498271	0.973862	0.647077	0.97703	-0.146563	0.78463
0.848962	0.9124	0.558298	-0.725553	-0.252303	-0.943661	0.930491	0.983532	0.699049	-0.423036	0.96408	0.678104	0.988341	-0.882276	0.799772
0.894394	0.914612	0.637172	-0.94257	-0.693632	-0.997136	0.949523	0.989558	0.741607	-0.790214	0.960183	0.733824	0.991154	-0.998352	0.824078
0.934203	0.904612	0.693036	-0.9889	-0.870829	-0.957902	0.963967	0.995442	0.758627	-0.913741	0.963997	0.805706	0.985385	-0.992806	0.858521
0.959673	0.889209	0.724738	-0.996479	-0.932724	-0.924436	0.97412	0.998378	0.762787	-0.951739	0.971426	0.865529	0.972386	-0.987905	0.892638
0.976263	0.861881	0.731588	-0.997604	-0.958939	-0.8949	0.981594	0.999658	0.749171	-0.96603	0.981221	0.916153	0.94351	-0.992215	0.926325
0.986325	0.823931	0.719265	-0.995863	-0.967267	-0.872018	0.987035	0.99999	0.722292	-0.968366	0.990142	0.953517	0.895183	-0.998774	0.954824
0.992559	0.757258	0.672098	-0.991247	-0.967796	-0.836854	0.991196	0.999942	0.664117	-0.965041	0.996786	0.979616	0.807143	-0.998637	0.977405
0.996592	0.631525	0.565416	-0.979837	-0.960017	-0.773707	0.994356	0.999719	0.545699	-0.953109	0.999866	0.995106	0.64415	-0.982981	0.992483
0.998759	0.266327	0.217986	-0.939532	-0.921307	-0.580316	0.996615	0.999473	0.186179	-0.908195	0.99893	0.999994	0.221473	-0.922691	0.99935
0.999829	-0.965394	-0.970054	-0.779029	-0.767294	0.588555	0.998084	0.999058	-0.979682	-0.73874	0.99401	0.995862	-0.988113	-0.705843	0.998868
0.999992	-0.827162	-0.829446	-0.248148	-0.252094	0.749645	0.99886	0.998657	-0.799387	-0.201612	0.985878	0.985187	-0.72137	-0.0824139	0.992749
0.999737	-0.654743	-0.671897	0.253452	0.231211	0.565226	0.999142	0.99793	-0.622879	0.293295	0.974396	0.968986	-0.468035	0.464459	0.982872
0.999492	-0.536134	-0.562763	0.440917	0.41209	0.521258	0.998988	0.997048	-0.497633	0.480833	0.960469	0.951109	-0.279944	0.673353	0.972016
0.999367	-0.475501	-0.506485	0.481523	0.45005	0.542047	0.998265	0.995539	-0.422874	0.532296	0.943911	0.931571	-0.158347	0.743914	0.961717
0.999494	-0.45164	-0.479786	0.470293	0.441989	0.574973	0.996511	0.993352	-0.375597	0.542311	0.924832	0.912267	-0.0783202	0.770628	0.953353
0.999745	-0.463771	-0.483668	0.427341	0.406807	0.602795	0.99308	0.990173	-0.356515	0.530561	0.904945	0.895101	-0.0426892	0.771436	0.948657
0.999947	-0.492624	-0.501599	0.385992	0.37643	0.612651	0.987214	0.985513	-0.347611	0.528102	0.884149	0.879269	-0.0289713	0.772272	0.947316
0.999975	-0.532638	-0.526664	0.349175	0.355767	0.607088	0.978582	0.980008	-0.347006	0.534596	0.868428	0.871899	-0.042928	0.767841	0.951895
0.999724	-0.567395	-0.547882	0.359308	0.381145	0.564586	0.967249	0.972948	-0.339797	0.584419	0.85833	0.870153	-0.0645025	0.787238	0.960458
0.998907	-0.588757	-0.550337	0.438703	0.480221	0.468084	0.954391	0.967302	-0.320577	0.686989	0.860801	0.883646	-0.0954192	0.834988	0.97349
0.997461	-0.585194	-0.52596	0.647096	0.699748	0.239556	0.94175	0.963309	-0.278391	0.865811	0.872973	0.905493	-0.115329	0.936776	0.986166
0.994411	-0.543227	-0.451549	0.928157	0.962264	-0.191715	0.931621	0.964784	-0.200949	0.999956	0.893649	0.936034	-0.108677	0.996473	0.995638
0.990118	-0.44801	-0.318207	0.969888	0.926148	-0.652262	0.927469	0.970738	-0.0812382	0.808477	0.917884	0.964466	-0.056426	0.79359	0.999691
0.98579	-0.171985	-0.00405956	0.737116	0.613122	-0.79247	0.930087	0.978578	0.201903	0.437347	0.939714	0.983805	0.175248	0.461592	0.999632
0.983854	0.903252	0.811871	0.447644	0.280379	0.788051	0.940466	0.986111	0.703628	0.117062	0.960661	0.994855	0.748546	0.181692	0.997864
0.986115	0.465549	0.312115	0.190532	0.0248653	0.957511	0.95445	0.990746	0.180278	-0.111053	0.975428	0.998471	0.259122	-0.0304331	0.996734
0.990103	0.304393	0.1677	-0.00588939	-0.14617	0.950737	0.969343	0.994233	0.0610092	-0.251417	0.987889	0.999888	0.152907	-0.160978	0.995728
0.994726	0.19808	0.096503	-0.140595	-0.241399	0.942601	0.981486	0.995955	0.00667399	-0.327623	0.994483	0.999997	0.0941652	-0.243677	0.996163
0.997765	0.133625	0.067098	-0.212464	-0.277291	0.940015	0.989858	0.997139	-0.00851682	-0.349127	0.998182	0.999978	0.0736431	-0.270981	0.996621
0.999484	0.080632	0.0485712	-0.256813	-0.287727	0.942607	0.994609	0.997427	-0.0231588	-0.355645	0.999354	0.999993	0.044763	-0.291376	0.997693
0.999992	0.0398698	0.0358703	-0.264469	-0.268327	0.953083	0.996882	0.99719	-0.0390998	-0.339743	0.999696	0.999787	0.0152232	-0.288165	0.998524
0.999838	-0.0127887	0.00519419	-0.276675	-0.25935	0.964423	0.997772	0.996411	-0.0794651	-0.340165	0.999667	0.999042	-0.0385817	-0.301375	0.999161
0.999415	-0.0772054	-0.043057	-0.207397	-0.173814	0.991349	0.997843	0.995013	-0.142496	-0.271175	0.999272	0.997383	-0.115174	-0.244556	0.99962
0.999113	-0.164562	-0.122881	0.346494	0.306687	-0.982283	0.997422	0.993516	-0.234919	0.412916	0.998515	0.995335	-0.218057	0.397087	0.99985
0.998956	-0.264493	-0.220151	0.344055	0.300792	-0.996511	0.996514	0.991661	-0.344028	0.42119	0.996875	0.992224	-0.339852	0.417156	0.99999
0.999118	-0.349397	-0.309752	0.363017	0.323577	-0.999894	0.995308	0.990368	-0.438421	0.451474	0.994767	0.9896	-0.443303	0.45632	0.999985
0.999305	-0.36888	-0.333988	0.441968	0.408234	-0.996803	0.993939	0.989152	-0.468826	0.537904	0.991745	0.986278	-0.485016	0.55334	0.99983
0.999562	-0.257803	-0.229096	0.610946	0.587249	-0.922415	0.992796	0.988816	-0.371709	0.701398	0.988842	0.984	-0.39886	0.722064	0.999567
0.999711	-0.00630305	0.0177525	0.869426	0.857291	-0.499533	0.992274	0.989003	-0.130314	0.924004	0.986115	0.981836	-0.172274	0.9394	0.999099
0.999804	0.301837	0.320656	0.999462	0.998616	0.270404	0.992646	0.990054	0.184209	0.996082	0.984332	0.980647	0.129006	0.989586	0.998438
0.999824	0.529119	0.544959	0.963724	0.968566	0.736403	0.994125	0.991917	0.434161	0.929172	0.984093	0.980584	0.369954	0.900978	0.997541
0.999746	0.671037	0.687588	0.922119	0.93061	0.905638	0.996354	0.994177	0.60534	0.88575	0.984959	0.980811	0.532833	0.841395	0.996109
0.999547	0.760415	0.779622	0.912369	0.92428	0.959638	0.99875	0.996793	0.727004	0.890767	0.987796	0.982659	0.649983	0.837474	0.994346
0.998989	0.818707	0.843696	0.922936	0.939311	0.976659	0.999992	0.998806	0.816464	0.921429	0.990852	0.983783	0.733729	0.862544	0.991371
0.998048	0.864879	0.894542	0.951074	0.968513	0.977658	0.998572	0.999959	0.890463	0.966222	0.994705	0.986344	0.80871	0.914285	0.987793
0.996332	0.899365	0.933479	0.980767	0.993872	0.967401	0.993126	0.9995	0.944357	0.996871	0.99736	0.987486	0.86524	0.964003	0.982003
0.994236	0.931573	0.965182	0.999983	0.994842	0.93367	0.982531	0.99682	0.982956	0.983596	0.999298	0.98952	0.917297	0.999063	0.974868
0.991817	0.957874	0.986701	0.964612	0.923055	0.848253	0.967763	0.991999	0.999327	0.867106	0.999931	0.990253	0.954445	0.967634	0.964746
0.990463	0.981246	0.998446	0.783094	0.689939	0.648531	0.949815	0.983856	0.9923	0.549255	0.999919	0.992134	0.983617	0.775126	0.953714
0.991333	0.9965	0.998845	0.375153	0.250122	0.296349	0.934466	0.973143	0.96096	0.0205198	0.99954	0.99486	0.998576	0.346875	0.944832
0.995167	0.998927	0.989552	-0.137988	-0.234578	-0.0919755	0.924269	0.957288	0.9056	-0.505628	0.998308	0.999193	0.994545	-0.19534	0.944901
0.99961	0.982071	0.97642	-0.569401	-0.592146	-0.404223	0.92641	0.936568	0.838822	-0.837017	0.992946	0.995871	0.952792	-0.662853	0.964517
0.996459	0.953445	0.975425	-0.854217	-0.807476	-0.657659	0.939382	0.907225	0.792249	-0.980701	0.969544	0.945517	0.850547	-0.955538	0.994747
0.971366	0.982151	0.998717	-0.991256	-0.931522	-0.948744	0.962207	0.869956	0.893812	-0.989727	0.908467	0.783152	0.813637	-0.955674	0.987951
0.913895	0.686737	0.332518	-0.961303	-0.990367	-0.459905	0.983273	0.824671	0.807645	-0.895047	0.850517	0.563775	0.966396	-0.67271	0.932085
0.834977	0.478884	-0.083225	-0.777594	-0.995274	0.179602	0.995144	0.776761	0.562965	-0.711932	0.854396	0.427461	0.865322	-0.337653	0.901392
0.766634	0.58877	-0.0676264	-0.510771	-0.943585	0.394183	0.998986	0.736954	0.624557	-0.471555	0.889435	0.3884	0.893115	-0.061355	0.909108
0.732592	0.723983	0.0608481	-0.221234	-0.825876	0.512554	0.999521	0.711181	0.744981	-0.190954	0.924959	0.418917	0.931832	0.166018	0.936275
0.729687	0.821803	0.21006	0.0478767	-0.648063	0.608463	0.999566	0.709238	0.838222	0.0772643	0.950495	0.481085	0.958171	0.35589	0.959232
0.747819	0.891347	0.365605	0.306101	-0.403127	0.704404	0.999067	0.718443	0.910097	0.346938	0.965595	0.549441	0.978567	0.543139	0.975927
0.771262	0.933183	0.490964	0.544199	-0.114291	0.809359	0.999221	0.745534	0.946644	0.576893	0.97625	0.615043	0.988884	0.713033	0.984041
0.79516	0.96115	0.596887	0.770811	0.226603	0.916711	0.999259	0.77123	0.971063	0.794761	0.981879	0.665835	0.996042	0.877571	0.988446
0.814682	0.977029	0.672385	0.937999	0.563152	0.990323	0.999987	0.811756	0.978088	0.93973	0.987326	0.712323	0.998467	0.981124	0.988112
0.829227	0.987634	0.731346	0.999968	0.833663	0.98635	0.999372	0.848514	0.981457	0.999623	0.990731	0.745617	0.999776	0.989614	0.985294
0.84046	0.993572	0.773715	0.945228	0.9713	0.9022	0.993396	0.897081	0.974022	0.976436	0.994674	0.78013	0.999948	0.906548	0.976279
0.845225	0.997263	0.803397	0.825837	0.999377	0.781882	0.975982	0.941346	0.957203	0.928851	0.997569	0.805926	0.999991	0.78453	0.958427
0.848824	0.99915	0.826313	0.693919	0.96969	0.663651	0.936179	0.980493	0.920894	0.902749	0.999696	0.835535	0.999863	0.67596	0.92723
0.841018	0.999919	0.834055	0.572607	0.925107	0.562114	0.852897	0.99975	0.846175	0.916391	0.999465	0.858264	0.998967	0.599117	0.869517
0.828443	0.999901	0.836257	0.461637	0.879264	0.474099	0.730732	0.987712	0.740285	0.942904	0.994723	0.881532	0.996071	0.55021	0.796914
0.790525	0.999506	0.809386	0.367067	0.859854	0.396125	0.539943	0.942322	0.566134	0.981141	0.980428	0.895626	0.986133	0.543016	0.695086
0.732406	0.999015	0.761902	0.271774	0.85429	0.314216	0.330539	0.884687	0.3721	0.998101	0.952949	0.904338	0.965463	0.550709	0.60108
0.615507	0.999441	0.641505	0.189654	0.890561	0.222365	0.0954146	0.843264	0.128632	0.995467	0.897688	0.899809	0.911914	0.602885	0.524274
0.416044	0.999953	0.424808	0.0922486	0.943847	0.101862	-0.14602	0.838847	-0.136458	0.971593	0.804271	0.875001	0.809974	0.665921	0.470452
0.0750364	0.998308	0.0169295	-0.000318892	0.997157	-0.0584623	-0.36207	0.902354	-0.415657	0.932266	0.638445	0.815404	0.592613	0.769464	0.486284
-0.445344	0.988801	-0.573981	-0.13695	0.947913	-0.283252	-0.603858	0.982608	-0.716055	0.87228	0.339371	0.691086	0.195185	0.885313	0.544855
-0.84954	0.960975	-0.962318	-0.300624	0.758514	-0.55273	-0.805476	0.99691	-0.937984	0.80736	-0.119067	0.624923	-0.389087	0.982752	0.684319
-0.99249	0.963395	-0.923366	-0.51145	0.402493	-0.723099	-0.990258	0.965788	-0.991339	0.626123	-0.774593	0.691411	-0.915793	0.939646	0.855115
-0.599718	0.998198	-0.646656	0.994667	-0.513989	0.986686	-0.821818	0.948779	-0.854527	-0.758674	-0.94727	0.824512	-0.964791	-0.909169	0.961053
0.228464	0.823217	-0.364636	0.803783	-0.395554	0.999441	-0.0766324	0.953182	-0.629142	-0.65477	-0.138431	0.932553	-0.676219	-0.700464	0.998068
0.595681	0.692225	-0.167326	0.545706	-0.348015	0.982504	0.372431	0.967287	-0.411958	-0.574455	0.430669	0.981457	-0.353205	-0.521264	0.997978
0.758518	0.608358	-0.055742	0.346461	-0.348496	0.955279	0.634639	0.984988	-0.227262	-0.505067	0.72688	0.998883	-0.102856	-0.392395	0.992044
0.814556	0.589763	0.0119313	0.249023	-0.358968	0.929	0.765486	0.996788	-0.0681818	-0.432558	0.857254	0.996964	0.0897597	-0.285198	0.987526
0.838774	0.552199	0.00923074	0.147054	-0.415216	0.905852	0.848029	0.999852	0.0264547	-0.399483	0.924645	0.982922	0.193086	-0.240717	0.985946
0.837276	0.540286	-0.00773598	0.0922852	-0.467178	0.887751	0.895426	0.993151	0.109151	-0.360675	0.957815	0.959092	0.275665	-0.197766	0.985599
0.818671	0.506269	-0.0807631	0.025527	-0.553178	0.875018	0.913872	0.981312	0.112539	-0.382541	0.972048	0.930614	0.289648	-0.209892	0.98365
0.792341	0.489163	-0.144521	-0.00879117	-0.61702	0.867858	0.921995	0.966758	0.113292	-0.395292	0.977537	0.903124	0.294351	-0.219348	0.982892
0.749795	0.463567	-0.238701	-0.0377079	-0.689473	0.867952	0.909875	0.956735	0.0541775	-0.448896	0.974075	0.880043	0.2511	-0.262794	0.980144
0.7122	0.448252	-0.308257	-0.0424001	-0.731542	0.874098	0.900512	0.946586	0.0149578	-0.472621	0.965395	0.870624	0.199617	-0.301489	0.98275
0.654014	0.443229	-0.38824	-0.0173539	-0.767718	0.888582	0.884828	0.931148	-0.0254716	-0.481203	0.94655	0.863066	0.130394	-0.338936	0.987819
0.607065	0.43512	-0.451337	0.019021	-0.782962	0.908486	0.879408	0.912167	-0.0459914	-0.459256	0.920927	0.868766	0.0498071	-0.372148	0.995411
0.537026	0.447777	-0.513802	0.100365	-0.785408	0.934571	0.876434	0.876863	-0.0381031	-0.391127	0.888135	0.864639	-0.013246	-0.368124	0.999691
0.480647	0.435742	-0.579847	0.172864	-0.780626	0.961846	0.875372	0.844689	-0.0537026	-0.324851	0.850228	0.87028	-0.10333	-0.371516	0.998761
0.427328	0.437475	-0.626046	0.28229	-0.746696	0.986153	0.879892	0.805605	-0.0423598	-0.207463	0.833963	0.855275	-0.131376	-0.293958	0.996008
0.392468	0.398075	-0.687518	0.365916	-0.712368	0.999395	0.878973	0.783579	-0.0875626	-0.12217	0.828206	0.840503	-0.184419	-0.218504	0.995221
0.457147	0.3518	-0.671713	0.450704	-0.587898	0.994167	0.886787	0.816449	-0.120662	-0.0128958	0.901792	0.796621	-0.0872944	0.0206534	0.999437
0.606593	0.272802	-0.599379	0.496683	-0.388733	0.970508	0.887855	0.904371	-0.200463	0.0416252	0.982063	0.745615	0.0865069	0.324122	0.958687
0.904338	0.175826	-0.261162	0.470787	0.0491912	0.951279	0.896499	0.999838	-0.278517	0.0311831	0.992958	0.847404	0.291213	0.571991	0.837697
0.998853	0.0875094	0.135106	0.245993	0.29212	0.98708	0.901039	0.879238	-0.353225	-0.198761	0.933533	0.949627	0.43881	0.577119	0.685658
0.974695	-0.0156262	0.20828	-0.594182	-0.399348	0.813517	0.908062	0.791458	-0.432974	-0.876436	0.912582	0.980893	0.394583	-0.213355	0.657423
0.957215	-0.077532	0.214291	-0.960489	-0.838857	0.351947	0.91666	0.761787	-0.469534	-0.991677	0.90584	0.98967	0.352113	-0.75215	0.661041
0.967935	-0.151681	0.101477	-0.991188	-0.92613	0.281277	0.924415	0.798969	-0.517191	-0.96679	0.929007	0.992178	0.224867	-0.8718	0.717651
0.979126	-0.179036	0.0246693	-0.970726	-0.901645	0.410102	0.937964	0.847911	-0.50906	-0.993787	0.953639	0.994902	0.125355	-0.853437	0.790128
0.988027	-0.209234	-0.0558622	-0.892942	-0.812797	0.627041	0.94899	0.888981	-0.506889	-0.989335	0.975118	0.997645	0.0127492	-0.770928	0.855479
0.993081	-0.205483	-0.0891379	-0.732778	-0.647801	0.816521	0.963264	0.925062	-0.460761	-0.888603	0.990458	0.999789	-0.0686521	-0.63201	0.917062
0.995127	-0.190661	-0.0929416	-0.561855	-0.477553	0.919184	0.973815	0.946655	-0.408839	-0.735208	0.997863	0.999443	-0.126106	-0.506598	0.956878
0.996535	-0.158767	-0.0760964	-0.424703	-0.347929	0.961279	0.983126	0.964503	-0.3367	-0.58315	0.999952	0.995671	-0.168442	-0.43356	0.984872
0.997282	-0.093338	-0.0197304	-0.296446	-0.225277	0.97855	0.98979	0.976599	-0.234293	-0.429543	0.997391	0.989362	-0.164967	-0.364616	0.997497
0.998204	-0.018341	0.04158	-0.196664	-0.137583	0.983913	0.993906	0.985519	-0.128439	-0.303542	0.990349	0.980269	-0.156735	-0.330655	0.999591
0.999175	0.116563	0.156806	-0.0704063	-0.0298325	0.982512	0.996963	0.992978	0.0388693	-0.14787	0.981408	0.972803	-0.076228	-0.260553	0.993374
0.999898	0.27311	0.286831	0.0391798	0.053457	0.971945	0.998285	0.997346	0.216328	-0.0193817	0.968127	0.964448	0.023465	-0.212338	0.981128
0.999782	0.52068	0.50275	0.179582	0.159013	0.933377	0.999282	0.999855	0.487956	0.142177	0.958671	0.9644	0.256254	-0.107732	0.968763
0.998075	0.802231	0.763665	0.315681	0.256233	0.819735	0.999731	0.999246	0.788162	0.293579	0.952031	0.969174	0.581061	0.0101834	0.958875
0.994776	0.996968	0.983817	0.454923	0.361639	0.522836	0.999976	0.995453	0.996411	0.448802	0.96445	0.986388	0.940963	0.203413	0.96624
0.99062	0.887213	0.941934	0.591805	0.476107	0.153164	0.999633	0.986556	0.874394	0.613417	0.99426	0.999554	0.931483	0.502161	0.990997
0.987484	0.642031	0.754914	0.705526	0.584923	-0.0903635	0.998189	0.976207	0.594744	0.746883	0.985424	0.94626	0.502249	0.815801	0.993874
0.987551	0.436333	0.572437	0.829642	0.731495	-0.140345	0.991733	0.959202	0.317264	0.894425	0.839777	0.74392	-0.122099	0.999831	0.902504
0.989242	0.318571	0.453812	0.963384	0.913795	0.0527496	0.982059	0.943906	0.134104	0.996662	0.642275	0.523237	-0.521931	0.824269	0.77529
0.993968	0.277292	0.380994	0.8959	0.939219	0.675261	0.963877	0.928851	0.0113731	0.745211	0.497119	0.398957	-0.695809	0.0598961	0.710267
0.997556	0.297763	0.363738	0.410473	0.473185	0.992734	0.939889	0.913732	-0.046126	0.0744135	0.363388	0.297405	-0.781175	-0.700374	0.65968
0.999835	0.376317	0.393076	0.237082	0.254682	0.989294	0.916114	0.908684	-0.0266984	-0.172294	0.320574	0.303324	-0.756956	-0.844215	0.673442
0.999379	0.469936	0.438533	0.220769	0.186256	0.964668	0.87933	0.895568	-0.00712344	-0.270333	0.271324	0.305078	-0.722084	-0.87884	0.696932
0.996755	0.582598	0.515284	0.28368	0.205571	0.944643	0.8545	0.893541	0.0756403	-0.255707	0.318063	0.393346	-0.585251	-0.818894	0.764261
0.99108	0.672843	0.568251	0.324433	0.195479	0.918062	0.809835	0.880794	0.110891	-0.292188	0.364658	0.485497	-0.443488	-0.762468	0.841574
0.985595	0.755713	0.634068	0.350959	0.187539	0.878469	0.78404	0.877722	0.186004	-0.306062	0.465247	0.608249	-0.228114	-0.665592	0.914213
0.976181	0.813425	0.667852	0.304741	0.0908444	0.801887	0.743579	0.870936	0.215914	-0.410245	0.539297	0.709155	-0.0511553	-0.637714	0.964089
0.968599	0.860414	0.706696	0.230066	-0.0191171	0.693878	0.721306	0.87086	0.267667	-0.508089	0.617101	0.793365	0.129969	-0.623802	0.990127
0.957313	0.893937	0.726227	0.189239	-0.102668	0.609262	0.698374	0.875447	0.303517	-0.57064	0.671909	0.857309	0.268697	-0.6001	0.99934
0.947018	0.920163	0.745659	0.250026	-0.0741995	0.609164	0.683663	0.881837	0.34334	-0.535686	0.716316	0.902475	0.385924	-0.496517	0.998954
0.934789	0.941251	0.759918	0.398683	0.0469327	0.684968	0.682882	0.897836	0.39606	-0.397706	0.755526	0.938957	0.489902	-0.299586	0.994518
0.920041	0.957597	0.768141	0.557665	0.187837	0.773169	0.675793	0.910566	0.434773	-0.234969	0.778691	0.962259	0.564909	-0.0865421	0.988691
0.906401	0.971756	0.781114	0.705621	0.340254	0.852911	0.693069	0.932708	0.503376	-0.0217577	0.8107	0.982129	0.64964	0.157195	0.983914
0.886096	0.982611	0.784627	0.815717	0.45469	0.908937	0.692237	0.947884	0.546204	0.147218	0.824888	0.992946	0.705583	0.34588	0.978975
0.870893	0.991848	0.801167	0.901761	0.572906	0.949488	0.72156	0.968673	0.627454	0.351415	0.859934	0.999761	0.787884	0.554839	0.973874
0.847607	0.997774	0.810334	0.957951	0.659711	0.974953	0.729217	0.981187	0.681962	0.502211	0.878822	0.998083	0.845047	0.704958	0.967357
0.834733	0.999962	0.839506	0.99247	0.760998	0.991363	0.766902	0.993549	0.772472	0.682517	0.922376	0.982652	0.925711	0.868113	0.955281
0.819795	0.996605	0.864159	0.999625	0.835171	0.998486	0.78321	0.998125	0.831742	0.799945	0.946618	0.960633	0.969944	0.955091	0.941829
0.820209	0.985736	0.904786	0.981032	0.915544	0.999662	0.814527	0.999951	0.900542	0.911533	0.979137	0.919341	0.999369	0.999954	0.915416
0.82719	0.972852	0.934778	0.948104	0.962931	0.99595	0.82463	0.99999	0.933156	0.961697	0.990935	0.895181	0.995124	0.982225	0.893148
0.842689	0.95433	0.965053	0.890421	0.995394	0.98573	0.833215	0.999849	0.960358	0.99358	0.999536	0.858692	0.962985	0.903867	0.849666
0.86749	0.948149	0.980614	0.846789	0.999191	0.971943	0.835938	0.998183	0.967025	0.999798	0.999733	0.855763	0.94055	0.83427	0.823032
0.888204	0.943492	0.990273	0.783065	0.981271	0.944924	0.832139	0.993905	0.968897	0.996526	0.995222	0.839102	0.906628	0.7186	0.774017
0.920969	0.962889	0.991953	0.766869	0.956332	0.911631	0.847471	0.98733	0.959293	0.990595	0.990251	0.857716	0.915907	0.669993	0.765266
0.94433	0.982593	0.989011	0.745378	0.923208	0.856247	0.856885	0.978784	0.937736	0.982362	0.979442	0.858548	0.924917	0.595574	0.735276
0.976096	0.99992	0.978767	0.78816	0.903085	0.795882	0.899108	0.972751	0.904573	0.978049	0.96512	0.885149	0.961731	0.599533	0.753147
0.9959	0.975341	0.951377	0.848845	0.893187	0.711241	0.937374	0.965041	0.837384	0.979824	0.929588	0.892433	0.988017	0.59422	0.742981
0.996575	0.862846	0.901688	0.938506	0.906742	0.635266	0.98282	0.964193	0.754731	0.986106	0.878248	0.914783	0.99951	0.659134	0.7749
0.943402	0.536415	0.785954	0.999453	0.953854	0.564033	0.998691	0.959128	0.578873	0.999837	0.744972	0.924052	0.962613	0.766627	0.778112
0.843116	0.0807518	0.604058	0.820092	0.99914	0.636587	0.955359	0.96435	0.371628	0.952546	0.597303	0.934865	0.84763	0.948782	0.807591
0.620987	-0.641002	0.203559	-0.167331	0.668859	0.863977	0.81447	0.960553	-0.0767456	0.435739	0.329492	0.944661	0.513474	0.875712	0.816168
0.405843	-0.984953	-0.241787	-0.848244	0.139774	0.927008	0.611431	0.971346	-0.465477	-0.0995673	0.0201657	0.921941	0.152925	0.512392	0.803467
0.177869	-0.786315	-0.747835	-0.9997	-0.153714	0.770947	0.429926	0.964938	-0.89587	-0.407684	-0.260868	0.90358	-0.391309	0.284433	0.759448
-0.130935	-0.370514	-0.872317	-0.958339	-0.157695	0.620383	0.0280225	0.987332	-0.938845	-0.312377	-0.963246	-0.140186	0.606399	0.999843	-0.295508
-0.303336	0.0802099	-0.974144	-0.874164	-0.197584	0.413949	-0.131265	0.984456	-0.998682	-0.366681	-0.0939267	-0.92018	0.984838	0.565591	-0.974635
-0.844028	0.414146	-0.837696	-0.722896	0.239586	0.329532	-0.427501	-0.123998	0.645796	0.933674	0.115818	-0.630443	0.95205	0.602583	0.848419
-0.963471	0.630165	-0.399199	-0.623054	0.809772	0.214706	0.0153639	0.252978	0.786052	0.772514	0.30969	-0.0437308	0.933444	0.550772	0.955483
-0.214386	0.816854	0.38831	-0.396196	0.981756	0.206004	0.261191	0.886848	0.770175	0.782811	0.471345	0.760393	0.893767	0.623031	0.974445
0.0241093	0.906255	0.444458	-0.261129	0.958728	0.171415	0.355216	0.943076	0.717079	0.809594	0.552071	0.846865	0.85279	0.660706	0.975525
0.348173	0.979009	0.531927	0.023469	0.945343	0.226735	0.5442	0.975938	0.703768	0.851496	0.695326	0.91582	0.827211	0.734816	0.981349
0.437358	0.99973	0.458127	0.247925	0.979643	0.270359	0.598494	0.9822	0.616939	0.924497	0.750246	0.922698	0.7654	0.826522	0.97869
0.626496	0.984961	0.482408	0.571444	0.997635	0.421062	0.726484	0.990747	0.596829	0.979076	0.848942	0.943774	0.744865	0.91882	0.979909
0.699991	0.921225	0.367022	0.854861	0.968938	0.585668	0.777285	0.9934	0.471297	0.990909	0.892029	0.947193	0.645926	0.997073	0.977722
0.798222	0.843401	0.349581	0.998446	0.83055	0.812149	0.844809	0.996651	0.425029	0.873315	0.941172	0.954819	0.612223	0.958542	0.975925
0.865235	0.651828	0.183764	0.861463	0.490765	0.946639	0.896134	0.997865	0.247573	0.546624	0.969112	0.962158	0.444663	0.709614	0.977901
0.900543	0.509609	0.084849	0.562886	0.147554	0.998007	0.919754	0.998922	0.131008	0.193305	0.985259	0.961644	0.354907	0.413194	0.97334
0.968193	0.139252	-0.112945	-0.0970676	-0.343004	0.972064	0.975466	0.999522	-0.0821678	-0.313795	0.997854	0.982497	0.0741206	-0.162021	0.987787
0.99695	-0.945968	-0.968389	-0.897227	-0.928952	0.991931	0.998817	0.999565	-0.960615	-0.917636	0.999704	0.994757	-0.937801	-0.88622	0.997339
0.999585	-0.910939	-0.922443	-0.820708	-0.836824	0.98332	0.999572	0.998316	-0.898487	-0.803652	0.96864	0.961082	-0.779869	-0.65301	0.975491
0.999181	-0.816907	-0.792903	-0.692857	-0.663115	0.981894	0.99492	0.998179	-0.754697	-0.61675	0.927377	0.941755	-0.541797	-0.372766	0.960328
0.982918	-0.841877	-0.728173	-0.690769	-0.54589	0.971764	0.969552	0.99806	-0.684088	-0.492667	0.750036	0.85895	-0.274502	-0.0398606	0.889164
0.999997	-0.549589	-0.551476	-0.330429	-0.332561	0.97011	0.999542	0.999471	-0.524056	-0.301717	0.826591	0.825317	0.0159005	0.258061	0.843243
0.379387	0.660399	-0.444229	0.845876	-0.172588	0.959138	0.367655	0.99992	-0.455524	-0.185032	0.928397	0.696032	0.334079	0.58711	0.686895
0.18791	0.910358	-0.235384	0.991227	0.0564418	0.957068	0.127611	0.998136	-0.294266	-0.00460199	0.842574	0.687314	0.544169	0.763995	0.641699
0.169734	0.955592	-0.12822	0.999508	0.200558	0.94588	0.0741017	0.995358	-0.223072	0.105342	0.873813	0.627521	0.691711	0.888634	0.549676
0.429507	0.903764	0.00163331	0.994541	0.332927	0.943495	0.356223	0.996824	-0.0780116	0.256773	0.952479	0.684174	0.730435	0.915493	0.623918
0.563819	0.837722	0.0213028	0.979113	0.384121	0.931256	0.527092	0.99904	-0.0225211	0.3433	0.983285	0.704769	0.724289	0.925727	0.67301
0.712387	0.737384	0.0512637	0.93712	0.422662	0.926763	0.717399	0.999974	0.0584209	0.429147	0.997131	0.763468	0.684134	0.908011	0.768078
0.797277	0.617779	0.0178875	0.881593	0.417961	0.915796	0.821365	0.999158	0.0588851	0.454873	1	0.797627	0.617322	0.881318	0.821696
0.868326	0.509806	0.0159792	0.807997	0.409371	0.918793	0.898429	0.99793	0.0802549	0.467204	0.998363	0.838534	0.558179	0.840375	0.871841
0.914379	0.397213	-0.00834716	0.713767	0.369096	0.926278	0.940972	0.997444	0.0631289	0.434565	0.994536	0.867118	0.490848	0.782983	0.900494
0.945327	0.326392	0.000285149	0.60823	0.316113	0.948812	0.967378	0.997108	0.0762823	0.3873	0.990223	0.890592	0.455058	0.71301	0.92258
0.965809	0.258504	-0.000777158	0.481013	0.237275	0.971258	0.982545	0.997179	0.0742877	0.309525	0.984872	0.906275	0.421984	0.625654	0.935446
0.97444	0.230594	0.00610716	0.364209	0.145683	0.990203	0.989629	0.996604	0.0884256	0.22665	0.980601	0.911502	0.416854	0.539697	0.942273
0.979972	0.201011	0.00191259	0.251332	0.0535534	0.998666	0.994043	0.995838	0.0930487	0.144344	0.975459	0.912076	0.411765	0.458277	0.945651
0.97749	0.192955	-0.0184045	0.171972	-0.0397361	0.999772	0.994816	0.993877	0.0921789	0.0709093	0.972783	0.901998	0.415066	0.395557	0.944178
0.975072	0.177267	-0.0455259	0.106577	-0.116705	0.99745	0.995716	0.991411	0.0855095	0.0141838	0.969313	0.890602	0.413766	0.347738	0.94243
0.964163	0.163442	-0.104157	0.0653541	-0.201731	0.995125	0.994008	0.987387	0.054623	-0.0441134	0.969364	0.869457	0.400761	0.308456	0.936706
0.952081	0.144331	-0.165228	0.0332226	-0.274047	0.993778	0.992517	0.982303	0.0224198	-0.0890686	0.969056	0.847124	0.384123	0.278901	0.931662
0.92446	0.117703	-0.269817	0.0187778	-0.363853	0.995084	0.985951	0.975159	-0.0498257	-0.148493	0.974576	0.815529	0.337209	0.242317	0.923459
0.876672	0.108711	-0.382934	0.0341631	-0.450858	0.997207	0.972409	0.964713	-0.126187	-0.199924	0.983665	0.77575	0.285879	0.213511	0.914532
0.760806	0.120716	-0.552392	0.114232	-0.557823	0.999979	0.924134	0.951041	-0.267717	-0.274002	0.998852	0.728843	0.168131	0.161692	0.90477
0.373961	0.33263	-0.750243	0.41844	-0.685866	0.995712	0.700681	0.923736	-0.43978	-0.354817	0.952748	0.638013	0.0304469	0.122777	0.884299
-0.447182	0.738363	-0.933398	0.882945	-0.814757	0.96855	0.0197094	0.885456	-0.65972	-0.451982	0.546516	0.504657	-0.16125	0.0893825	0.848057
-0.922135	0.907087	-0.999306	0.996304	-0.951957	0.939891	-0.429293	0.745272	-0.769587	-0.505283	0.606222	-0.251345	0.215123	0.535671	0.458036
-0.741658	0.899874	-0.959959	0.994782	-0.806226	0.939677	-0.248376	0.833968	-0.64599	-0.34591	0.999952	-0.735085	0.89558	0.99374	-0.238923
0.989454	0.91572	0.847859	0.989414	0.95796	0.964337	0.368635	0.499396	-0.0359532	0.229835	0.974564	0.931823	0.982479	0.99677	0.15093
0.937051	0.923857	0.732052	0.982764	0.856345	0.978689	0.594607	0.837934	0.241605	0.435721	0.979338	0.847073	0.982169	0.999843	0.419727
0.929417	0.954391	0.77685	0.987577	0.859883	0.989449	0.717444	0.923878	0.476741	0.599068	0.986348	0.855957	0.990527	0.999971	0.592933
0.873032	0.967261	0.720688	0.990138	0.796101	0.993276	0.700791	0.959696	0.496806	0.593938	0.994526	0.817298	0.988484	0.999356	0.622417
0.865902	0.985793	0.769582	0.99539	0.813936	0.997358	0.731135	0.974353	0.606157	0.662333	0.99769	0.829924	0.994926	0.999606	0.683104
0.831673	0.989307	0.741796	0.995589	0.775906	0.998627	0.724858	0.985367	0.616635	0.657025	0.999615	0.815945	0.992973	0.997809	0.705464
0.844941	0.994743	0.78573	0.995504	0.790478	0.99997	0.771236	0.992113	0.701999	0.707472	0.999815	0.834506	0.996528	0.99714	0.75886
0.845717	0.990607	0.764805	0.989102	0.757935	0.999944	0.804836	0.997372	0.716123	0.708686	0.999968	0.841431	0.991667	0.990246	0.800074
0.871099	0.986866	0.780325	0.977604	0.748234	0.998761	0.859866	0.999748	0.766104	0.733167	0.999697	0.858739	0.990546	0.982491	0.847031
0.885692	0.969375	0.74455	0.957313	0.713685	0.998982	0.892725	0.999882	0.754725	0.724369	0.999588	0.872001	0.976025	0.965215	0.879423
0.893651	0.952343	0.714177	0.936304	0.679129	0.998806	0.913499	0.998924	0.745866	0.712434	0.998844	0.871051	0.965902	0.9521	0.892891
0.903869	0.928205	0.679801	0.925628	0.674748	0.999976	0.926522	0.998414	0.720013	0.715231	0.998965	0.88347	0.944171	0.941887	0.908445
0.880973	0.90968	0.604891	0.919979	0.625011	0.999674	0.912291	0.997485	0.659806	0.678762	0.998877	0.85757	0.928331	0.937514	0.891868
0.892611	0.903246	0.612787	0.936377	0.677582	0.996399	0.919611	0.997954	0.662062	0.723221	0.999588	0.879304	0.91519	0.946065	0.907957
0.826287	0.874931	0.450192	0.938368	0.580682	0.988381	0.869244	0.996706	0.521125	0.644794	0.999987	0.823456	0.877345	0.940087	0.866758
0.864213	0.88883	0.537588	0.965999	0.704747	0.977085	0.89405	0.998034	0.589385	0.747831	0.999771	0.874776	0.878827	0.960248	0.903427
0.820021	0.586981	0.0179744	0.895083	0.478783	0.886397	0.8695	0.995703	0.110491	0.558029	0.997364	0.859392	0.526683	0.860365	0.903051
Preterm Neonate #5
FLR-CGR	FLR-TR	CGR-TR	FLR-TL	CGR-TL	TR-TL	FLR-CGL	CGR-CGL	TR-CGL	TL-CGL	FLR-FLL	CGR-FLL	TR-FLL	TL-FLL	CGL-FLL
-0.701242	0.893873	-0.94644	0.832931	-0.978602	0.992625	-0.834074	0.978174	-0.992873	-0.999998	0.982451	-0.555963	0.794566	0.715099	-0.716544
0.979749	0.996607	0.992906	0.98494	0.999613	0.995829	0.961656	0.997096	0.980967	0.994592	0.999741	0.984051	0.998221	0.988619	0.967646
0.881444	0.999595	0.894532	0.983185	0.952868	0.987985	0.914148	0.997227	0.925318	0.972804	0.998452	0.906349	0.999631	0.99182	0.935281
0.922502	0.987998	0.971053	0.955434	0.995337	0.989566	0.954582	0.99561	0.989148	0.999996	0.998683	0.941088	0.994621	0.96932	0.968609
0.899199	0.992199	0.946731	0.947121	0.992047	0.979735	0.965643	0.98201	0.990507	0.997968	0.996523	0.932528	0.999136	0.970563	0.983938
0.870038	0.960795	0.972613	0.868815	0.999997	0.972035	0.970284	0.96347	0.999332	0.962805	0.992675	0.923223	0.987254	0.922269	0.99241
0.882183	0.971674	0.968482	0.859955	0.998974	0.95621	0.993317	0.930639	0.992457	0.913115	0.98194	0.955343	0.998837	0.940983	0.997214
0.721599	0.886909	0.959802	0.620797	0.990719	0.912741	0.98466	0.831327	0.953906	0.748064	0.882628	0.96234	0.999958	0.916455	0.951109
0.63739	0.861524	0.940344	0.472919	0.980362	0.854783	0.992509	0.726752	0.917098	0.57702	0.588301	0.998069	0.917397	0.990718	0.682685
-0.958683	-0.879215	0.707356	-0.869946	0.974291	0.529921	-0.4657	0.194713	0.83106	-0.0312723	0.0894959	0.197537	-0.5532	0.413311	-0.92307
-0.969668	-0.457383	0.226151	-0.758253	0.894609	-0.232956	-0.00320936	-0.241311	0.890733	-0.649523	0.255727	-0.0116732	-0.976666	0.436376	-0.967565
0.103678	-0.184126	-0.996696	0.986016	0.26798	-0.345352	0.150799	-0.967603	0.943897	-0.0160544	0.64193	0.829185	-0.871849	0.760735	-0.661192
0.478853	0.454434	-0.564405	0.996782	0.406944	0.524372	0.687483	-0.308325	0.959301	0.743479	0.542259	0.99728	-0.502023	0.473167	-0.237369
0.585303	0.549846	-0.355419	0.985054	0.436895	0.6855	0.828579	0.0310178	0.923233	0.912631	0.437003	0.985075	-0.511004	0.275543	-0.141491
0.5278	0.843901	-0.0102747	0.998713	0.570193	0.815609	0.992398	0.419259	0.903511	0.984881	0.305241	0.969939	-0.253302	0.353138	0.185727
0.280814	0.957918	-0.00649615	0.964707	0.523635	0.848523	0.972833	0.495378	0.865441	0.999461	-0.371267	0.786907	-0.622171	-0.113658	-0.14622
0.227059	0.99999	0.222613	0.902129	0.625034	0.900151	0.87517	0.669894	0.872954	0.998266	-0.485509	0.741159	-0.489492	-0.0607888	-0.00193582
-0.100008	0.925478	0.284348	0.706722	0.633266	0.922055	0.622086	0.71681	0.87231	0.993572	-0.712869	-0.626488	-0.925398	-0.999962	-0.992546
-0.000910887	0.8702	0.491906	0.689786	0.723385	0.956972	0.590325	0.806628	0.91139	0.991597	-0.487903	-0.872453	-0.854649	-0.968539	-0.992595
-0.123887	0.704565	0.616887	0.526369	0.778496	0.974237	0.414418	0.851735	0.937818	0.991944	0.0491938	-0.997189	-0.67412	-0.823332	-0.888598
0.0187094	0.650758	0.771328	0.537843	0.85296	0.990117	0.453917	0.89938	0.971947	0.995326	0.00763798	-0.999653	-0.754293	-0.838913	-0.887551
0.063041	0.539659	0.87423	0.45075	0.919291	0.994759	0.398891	0.940321	0.987271	0.998359	0.425485	-0.876343	-0.532259	-0.616031	-0.66013
0.169847	0.492099	0.941472	0.420208	0.965614	0.996735	0.416366	0.966705	0.996385	0.999991	0.55189	-0.728063	-0.454373	-0.52481	-0.528406
0.278548	0.453301	0.982346	0.361478	0.996168	0.994943	0.401464	0.991454	0.998356	0.999064	0.853688	-0.26238	-0.0772272	-0.176981	-0.134248
0.336761	0.411535	0.996748	0.279714	0.998202	0.990126	0.368054	0.999441	0.998885	0.99564	0.924371	-0.0479202	0.0327191	-0.107708	-0.0144981
0.460209	0.433171	0.999543	0.250371	0.974757	0.981058	0.372199	0.995313	0.997781	0.991779	0.979262	0.270797	0.241585	0.0490342	0.176439
0.501658	0.403641	0.993954	0.151424	0.931054	0.965488	0.315767	0.979214	0.995564	0.98571	0.984405	0.341654	0.236396	-0.0248271	0.143925
0.631565	0.479974	0.983312	0.177861	0.875292	0.948664	0.362047	0.951381	0.991541	0.981691	0.994254	0.544943	0.383309	0.0715027	0.260186
0.682362	0.471154	0.966289	0.099683	0.795393	0.924624	0.324927	0.913067	0.987281	0.973418	0.990633	0.576151	0.346297	-0.0371198	0.192744
0.813293	0.580617	0.945944	0.191593	0.726897	0.910336	0.432868	0.876566	0.985276	0.967692	0.99327	0.740427	0.482408	0.0766263	0.325545
0.845937	0.555386	0.913296	0.11067	0.623627	0.887949	0.405115	0.830264	0.985292	0.953484	0.987045	0.749415	0.414765	-0.0502239	0.253177
0.942292	0.62797	0.852279	0.209719	0.524964	0.892628	0.541667	0.791833	0.994332	0.935497	0.989708	0.884685	0.510142	0.0676433	0.415804
0.913233	0.475383	0.792591	0.012235	0.418581	0.885529	0.431111	0.761336	0.998766	0.907506	0.985871	0.832081	0.321298	-0.155432	0.273879
0.996947	0.416127	0.485855	0.121054	0.19819	0.952993	0.666097	0.722301	0.955401	0.821014	0.991374	0.978114	0.293363	-0.0100878	0.562597
0.0421332	-0.992962	0.0764904	-0.993898	0.0683296	0.999967	-0.663965	0.719124	0.747852	0.742395	0.952314	0.344972	-0.909476	-0.912847	-0.404147
-0.954809	0.937224	-0.791221	0.828875	-0.625143	0.971932	-0.559631	0.780659	-0.235494	-0.000237499	0.994411	-0.918093	0.968804	0.883306	-0.469007
-0.928294	0.984747	-0.978833	0.972135	-0.989596	0.998095	0.573288	-0.227505	0.421983	0.365239	0.989358	-0.97252	0.999584	0.995898	0.447968
0.998196	0.999996	0.998033	0.99999	0.998449	0.999975	0.969729	0.95332	0.970374	0.968653	0.993387	0.998488	0.993079	0.993879	0.935282
0.857972	0.974931	0.722163	0.969734	0.706578	0.999752	0.999996	0.85653	0.97555	0.970414	0.997113	0.8945	0.955222	0.948395	0.996897
0.902456	0.94249	0.706574	0.91814	0.657882	0.99778	0.999927	0.8972	0.946449	0.922848	0.998853	0.922044	0.925409	0.898118	0.998204
0.799133	0.885436	0.428188	0.845049	0.353878	0.99674	0.982319	0.89755	0.782769	0.730005	0.999591	0.816004	0.871778	0.829408	0.987272
0.798296	0.868931	0.395583	0.815055	0.301711	0.994983	0.975139	0.911908	0.737653	0.666402	0.999697	0.812876	0.856487	0.800549	0.980297
0.712225	0.844474	0.225493	0.787845	0.12881	0.995174	0.913837	0.935907	0.554216	0.469868	0.999292	0.738134	0.823722	0.764113	0.92847
0.651605	0.88266	0.218615	0.826202	0.111005	0.994048	0.857056	0.949289	0.514328	0.417838	0.996802	0.710143	0.842275	0.778536	0.89549
0.547807	0.916668	0.167807	0.866333	0.0567265	0.993752	0.723359	0.973913	0.387133	0.281802	0.990141	0.659593	0.851649	0.787829	0.812945
0.408827	0.979654	0.217354	0.944914	0.0875908	0.99138	0.537359	0.989341	0.357171	0.231713	0.9733	0.607389	0.907431	0.844553	0.716592
0.334829	0.999206	0.297011	0.983179	0.157095	0.989677	0.341971	0.999971	0.30425	0.164585	0.957413	0.592625	0.945147	0.888575	0.598721
0.292786	0.988811	0.432146	0.99991	0.2799	0.986716	0.122379	0.984822	0.269062	0.109021	0.947613	0.58287	0.984659	0.943232	0.432988
0.388878	0.978477	0.570623	0.999083	0.427957	0.986413	0.0490003	0.939238	0.254055	0.0917089	0.953835	0.647617	0.995281	0.965816	0.346708
0.45199	0.966753	0.665065	0.995297	0.536277	0.986977	-0.081387	0.852277	0.176184	0.0155472	0.960808	0.681558	0.999751	0.983144	0.198098
0.539867	0.974931	0.713629	0.996302	0.610192	0.990443	-0.0572527	0.80946	0.166325	0.0287354	0.96992	0.728531	0.999769	0.987248	0.187495
0.550694	0.978155	0.712182	0.995061	0.630829	0.993958	-0.148049	0.743979	0.0607729	-0.0491506	0.97513	0.721999	0.999901	0.992314	0.0748255
0.581221	0.98656	0.706375	0.995706	0.654058	0.99745	-0.0600656	0.777365	0.103847	0.0326019	0.980266	0.730614	0.999393	0.994357	0.138445
0.532655	0.987638	0.658734	0.992498	0.632135	0.999394	-0.103315	0.786772	0.0538741	0.0190696	0.981185	0.686035	0.99932	0.997429	0.0906656
0.5069	0.9865	0.64122	0.986524	0.641109	1	0.0517695	0.887091	0.214613	0.214471	0.980519	0.666345	0.999449	0.999444	0.246924
0.381531	0.975098	0.577029	0.968447	0.599859	0.999601	0.0328503	0.93639	0.253687	0.280897	0.972433	0.586558	0.999931	0.999864	0.265003
0.273273	0.947243	0.567171	0.930499	0.606633	0.998812	0.158925	0.993141	0.466982	0.509518	0.957969	0.537738	0.999376	0.996469	0.435469
0.0653201	0.893957	0.505588	0.862731	0.560937	0.997859	0.0748699	0.999954	0.513825	0.568836	0.92871	0.430679	0.996405	0.98873	0.439299
-0.0570115	0.823547	0.519373	0.779083	0.581484	0.997231	0.120442	0.984239	0.662308	0.716191	0.900633	0.382528	0.988229	0.974116	0.539891
-0.191352	0.765608	0.484919	0.707832	0.557884	0.996342	0.0327646	0.974725	0.668046	0.729194	0.871088	0.315367	0.982858	0.963506	0.519404
-0.181828	0.730033	0.539279	0.665225	0.61324	0.995901	0.0804566	0.965513	0.739932	0.797744	0.859008	0.347235	0.976985	0.953687	0.579415
-0.173826	0.731986	0.54371	0.659036	0.626104	0.994833	0.0450596	0.975944	0.713611	0.781043	0.842689	0.383724	0.98366	0.9603	0.575826
-0.0648592	0.74401	0.618506	0.669042	0.698267	0.994373	0.0908766	0.987871	0.733017	0.80095	0.832965	0.498135	0.989449	0.968534	0.626733
0.0102555	0.790158	0.620975	0.712282	0.709162	0.993008	0.0827867	0.997364	0.676214	0.758452	0.813248	0.590228	0.999253	0.987706	0.647246
0.114979	0.830757	0.648463	0.7562	0.736948	0.992448	0.0900488	0.999686	0.629183	0.719777	0.791038	0.698662	0.997691	0.998487	0.680513
0.176786	0.900126	0.587898	0.832999	0.691822	0.990827	0.0761093	0.99485	0.502874	0.615068	0.761759	0.772325	0.967906	0.992989	0.703959
0.210058	0.94684	0.513419	0.894645	0.624738	0.990816	0.00723145	0.979182	0.328544	0.453236	0.717374	0.831835	0.903366	0.95306	0.701858
0.246704	0.990094	0.380329	0.96195	0.502096	0.990784	-0.0453551	0.956904	0.0953588	0.229314	0.67427	0.882004	0.771281	0.850386	0.707143
0.186341	0.998215	0.244685	0.984622	0.355112	0.993298	-0.25213	0.903762	-0.193887	-0.0792001	0.57521	0.910864	0.623037	0.709267	0.646551
0.200799	0.999553	0.229983	0.991624	0.325642	0.995041	-0.445209	0.787792	-0.418252	-0.32583	0.46742	0.959887	0.493629	0.577684	0.583489
-0.113269	0.896612	0.338409	0.859607	0.410301	0.996994	-0.934714	0.458988	-0.680697	-0.621892	0.0239304	0.990569	0.464147	0.53138	0.332932
-0.085886	0.468033	0.840248	0.408059	0.874536	0.997774	-0.87193	-0.412935	-0.840784	-0.80281	-0.323549	0.970504	0.684746	0.731822	-0.181183
0.179525	-0.00835928	0.982218	-0.0619732	0.970737	0.998561	0.0190919	-0.980147	-0.999942	-0.999079	-0.105586	0.959299	0.995258	0.999042	-0.996245
0.251204	-0.101802	0.937332	-0.143786	0.921757	0.999105	0.858443	-0.280817	-0.597635	-0.631011	0.251695	1	0.937156	0.92156	-0.280331
0.331092	-0.20497	0.8557	-0.229361	0.842504	0.999688	0.992196	0.446165	-0.0813275	-0.106205	0.37055	0.999112	0.833141	0.819062	0.483472
0.38239	-0.187641	0.835837	-0.185926	0.836794	0.999998	0.907848	0.734586	0.241503	0.243197	0.42091	0.999115	0.812011	0.813028	0.76247
0.392941	-0.223726	0.808344	-0.189812	0.828262	0.999399	0.847039	0.821613	0.328553	0.36109	0.411103	0.999803	0.796507	0.816984	0.832758
0.492317	-0.178452	0.768589	-0.0984199	0.817736	0.996735	0.838449	0.887142	0.386609	0.459814	0.477017	0.999847	0.779662	0.827679	0.878934
0.490439	-0.148395	0.789048	-0.0264128	0.858218	0.992503	0.843269	0.881983	0.406404	0.515031	0.488697	0.999998	0.790274	0.859241	0.881039
0.621663	-0.0688692	0.738612	0.0992282	0.841106	0.985868	0.888145	0.912096	0.397307	0.545425	0.59531	0.999449	0.76059	0.858602	0.897979
0.661788	0.0700914	0.794233	0.260158	0.896046	0.981426	0.941308	0.876004	0.402697	0.570815	0.683973	0.99955	0.775654	0.882329	0.890074
0.774507	0.167984	0.753682	0.371554	0.875052	0.977633	0.976941	0.891707	0.374588	0.561213	0.786205	0.999825	0.741255	0.865844	0.900018
0.837771	0.342172	0.799725	0.530283	0.907185	0.978092	0.999295	0.85768	0.377208	0.56174	0.879857	0.996609	0.747615	0.869491	0.897079
0.88008	0.377452	0.77189	0.555665	0.883802	0.979643	0.999396	0.863042	0.345031	0.526426	0.919027	0.995991	0.711924	0.838407	0.904768
0.9058	0.434369	0.775098	0.596405	0.880326	0.982065	0.994653	0.857199	0.339026	0.510322	0.948634	0.993323	0.697027	0.81972	0.910889
0.893955	0.371774	0.748384	0.527095	0.852046	0.984855	0.997094	0.857215	0.299971	0.460821	0.942674	0.992265	0.660258	0.780472	0.91451
0.894915	0.303831	0.697044	0.460191	0.808009	0.985669	0.999251	0.876982	0.266745	0.425499	0.934738	0.995076	0.622542	0.745634	0.920291
0.870324	0.208877	0.663407	0.361242	0.773621	0.987359	0.999972	0.866633	0.20159	0.35429	0.905926	0.996983	0.603323	0.722101	0.902748
0.891763	0.135031	0.568775	0.294334	0.694935	0.986694	0.999388	0.87539	0.100292	0.260727	0.895196	0.999971	0.56247	0.689417	0.87906
0.892677	0.121553	0.555863	0.265882	0.671821	0.989176	0.984749	0.80065	-0.0529914	0.0941082	0.873205	0.999139	0.589881	0.701981	0.775097
0.933975	0.145462	0.489397	0.261768	0.589364	0.992943	0.91245	0.705986	-0.272109	-0.15607	0.912262	0.998398	0.53795	0.634126	0.664787
0.948413	0.321016	0.604713	0.324635	0.607754	0.999993	0.73759	0.485461	-0.402732	-0.399229	0.962499	0.998854	0.565904	0.569052	0.526746
0.980235	0.549336	0.70379	0.379268	0.554827	0.981517	0.616863	0.44896	-0.318812	-0.494309	0.96986	0.902486	0.329175	0.14238	0.79005
0.990167	0.784333	0.863399	0.475752	0.594117	0.918786	0.517287	0.392482	-0.125169	-0.506655	0.826164	0.739223	0.29847	-0.102533	0.909554
0.999898	0.8701	0.877063	0.505109	0.517406	0.864874	0.504331	0.491924	0.0132156	-0.490515	0.715925	0.705862	0.278812	-0.240946	0.963947
0.997704	0.935733	0.909696	0.570449	0.513514	0.82348	0.430703	0.490837	0.0847044	-0.495553	0.695977	0.743011	0.39798	-0.19275	0.947808
0.974911	0.956785	0.86805	0.57825	0.382135	0.79051	0.351017	0.550642	0.063555	-0.56097	0.648482	0.801659	0.399096	-0.246072	0.94042
0.935418	0.9907	0.878612	0.654932	0.345466	0.751665	0.148603	0.488625	0.0126654	-0.649972	0.698851	0.906597	0.595028	-0.0828183	0.811177
0.818929	0.999884	0.827574	0.714692	0.183878	0.703958	-0.266751	0.33465	-0.252043	-0.86474	0.672749	0.975542	0.683938	-0.0366862	0.533605
0.66231	0.958682	0.848085	0.839362	0.148658	0.650047	-0.920801	-0.317631	-0.771799	-0.984897	0.489165	-0.329493	0.220834	0.884686	-0.790607
0.308581	0.78567	0.830897	0.95889	0.025967	0.577814	-0.61846	-0.938312	-0.972047	-0.370038	0.363989	-0.773629	-0.290233	0.613337	0.506799
0.110032	0.526286	0.903053	0.99969	0.0852444	0.504946	0.0663115	-0.984444	-0.813537	0.0911408	0.669631	-0.664503	-0.2791	0.68792	0.785463
0.0774199	0.174288	0.995233	0.970707	0.314697	0.405771	0.541655	-0.796143	-0.733332	0.32382	0.862112	-0.438452	-0.348707	0.715111	0.892914
0.398725	-0.0336681	0.903126	0.939479	0.688788	0.310782	0.74578	-0.313584	-0.690923	0.472403	0.948135	0.0865396	-0.349608	0.78185	0.918861
0.794148	-0.232299	0.406619	0.913108	0.972923	0.184449	0.874307	0.399356	-0.675196	0.600442	0.986034	0.681846	-0.391041	0.832454	0.942932
0.865249	-0.373413	0.141984	0.904723	0.996383	0.0573519	0.932247	0.625228	-0.683764	0.689287	0.997113	0.824686	-0.442769	0.869766	0.957028
0.912297	-0.501593	-0.103316	0.909014	0.999968	-0.095409	0.968918	0.78263	-0.700015	0.777658	0.999888	0.906073	-0.51447	0.902682	0.972508
0.921893	-0.645726	-0.299448	0.904906	0.999127	-0.259337	0.990398	0.859479	-0.745084	0.837379	0.999676	0.931449	-0.626095	0.915439	0.986561
0.927881	-0.755271	-0.456414	0.903968	0.998217	-0.402486	0.99894	0.909732	-0.784643	0.883324	0.999122	0.942685	-0.727157	0.921084	0.996135
0.925814	-0.87439	-0.626118	0.876652	0.993472	-0.533082	0.997396	0.950665	-0.837115	0.90907	0.998525	0.944972	-0.846753	0.901483	0.99984
0.928012	-0.926308	-0.71926	0.819652	0.974067	-0.543415	0.987734	0.974801	-0.856115	0.899049	0.999544	0.938839	-0.914507	0.836579	0.991999
0.929087	-0.971523	-0.814993	0.697154	0.912878	-0.507431	0.96024	0.995403	-0.866746	0.869583	0.999987	0.927176	-0.972727	0.693463	0.958793
0.957394	-0.962546	-0.843241	0.552935	0.769998	-0.306322	0.947224	0.999443	-0.824834	0.790861	0.990077	0.907314	-0.991093	0.430361	0.892778
0.990032	-0.943416	-0.887307	0.514062	0.629746	-0.200534	0.934478	0.975306	-0.763542	0.785757	0.931798	0.871387	-0.999441	0.167658	0.741518
0.881438	-0.573603	-0.892471	0.863389	0.522732	-0.0819579	0.998868	0.902911	-0.611924	0.838407	0.427975	0.804093	-0.985813	-0.0864885	0.470489
0.517317	-0.159534	-0.927363	0.999997	0.515184	-0.157075	0.950262	0.758126	-0.459063	0.949483	-0.386018	0.589768	-0.849093	-0.388315	-0.0795059
0.186504	0.127437	-0.950677	0.925578	0.544538	-0.257517	0.918582	0.559614	-0.274946	0.999837	0.155214	-0.9416	0.999606	-0.230306	-0.247863
0.281946	-0.191611	-0.995677	0.913531	0.647834	-0.574276	0.994269	0.382902	-0.295442	0.951783	0.409894	-0.75956	0.816692	0.0034224	0.310029
0.322691	-0.488153	-0.983592	0.868692	0.749172	-0.856378	0.996208	0.239118	-0.410369	0.822301	0.52308	-0.637897	0.488494	0.0322149	0.595248
0.605272	-0.914824	-0.875192	0.91822	0.871053	-0.999964	0.889333	0.174302	-0.628918	0.635496	0.459808	-0.428569	-0.0620152	0.0704868	0.814977
0.757551	-0.998688	-0.723128	0.938052	0.936806	-0.919077	0.679145	0.0353468	-0.715842	0.382745	0.258853	-0.434433	-0.307977	-0.091868	0.884785
0.984204	-0.672314	-0.530637	0.99997	0.982793	-0.678066	0.128392	-0.0492109	-0.820459	0.136122	-0.00320831	-0.180197	-0.738106	0.00459041	0.991306
0.989972	0.252039	0.11281	0.865387	0.927496	-0.266815	-0.781188	-0.685165	-0.801031	-0.363194	-0.960032	-0.910867	-0.512821	-0.690545	0.9247
0.979379	0.571557	0.393992	0.865903	0.949105	0.0844568	-0.938623	-0.849579	-0.819524	-0.640211	0.999992	0.980162	0.568342	0.867853	-0.937267
0.995095	0.935506	0.965867	0.933896	0.893948	0.747342	0.12632	0.223828	0.468653	-0.23671	0.987545	0.998265	0.979443	0.86601	0.280823
0.948157	0.991284	0.898024	0.990413	0.895164	0.999979	0.6928	0.886061	0.591758	0.58654	0.982189	0.990983	0.948875	0.946817	0.815957
0.925868	0.977733	0.825958	0.989663	0.86211	0.997721	0.734538	0.93648	0.575781	0.629631	0.987276	0.974171	0.931922	0.954266	0.833094
0.973914	0.983102	0.915919	0.988479	0.928348	0.999483	0.810558	0.92231	0.689654	0.712575	0.997871	0.986639	0.969072	0.976504	0.847026
0.985625	0.980818	0.933786	0.995776	0.96595	0.994572	0.867404	0.939005	0.75377	0.818054	0.999989	0.986417	0.979881	0.995329	0.869759
0.995558	0.993045	0.97755	0.995818	0.982793	0.999648	0.911662	0.946302	0.856941	0.870305	0.998627	0.989258	0.99785	0.999237	0.888881
0.998194	0.997395	0.991261	0.99947	0.99571	0.999214	0.956702	0.972459	0.933214	0.946721	0.995325	0.987726	0.999699	0.997941	0.924118
0.999311	0.999747	0.999893	0.999943	0.998858	0.999451	0.985904	0.991435	0.989416	0.984063	0.991175	0.985571	0.987944	0.992532	0.955023
0.999783	0.996868	0.998298	0.999062	0.999747	0.999357	0.999668	0.999988	0.998575	0.999846	0.986358	0.982718	0.970249	0.978305	0.981786
0.999962	0.988083	0.989381	0.997383	0.997973	0.996625	0.996154	0.995356	0.970795	0.987212	0.980932	0.979209	0.939327	0.964314	0.994189
0.999896	0.981885	0.979056	0.993949	0.992265	0.996756	0.983316	0.985832	0.931036	0.957385	0.974201	0.977348	0.913791	0.943516	0.999
0.999324	0.97187	0.962552	0.991339	0.985839	0.994383	0.971516	0.979573	0.888376	0.931979	0.965913	0.974779	0.877775	0.92355	0.999745
0.997798	0.965566	0.946182	0.988004	0.975585	0.994159	0.961809	0.977847	0.857478	0.908001	0.956878	0.974039	0.848354	0.90054	0.999847
0.996557	0.951166	0.922301	0.983755	0.965485	0.991128	0.959103	0.979268	0.824892	0.892707	0.948277	0.97133	0.80398	0.875884	0.99935
0.996017	0.933525	0.897841	0.977204	0.954383	0.988358	0.960797	0.981691	0.79753	0.880033	0.944719	0.970191	0.764369	0.853572	0.998589
0.997586	0.897555	0.864772	0.964496	0.943829	0.982129	0.969113	0.983899	0.761098	0.869575	0.948229	0.967994	0.711063	0.83069	0.997264
0.999477	0.848367	0.830805	0.946124	0.935159	0.974085	0.980559	0.986391	0.727992	0.864193	0.961211	0.969627	0.669441	0.820115	0.996645
0.999671	0.770803	0.786895	0.915155	0.925197	0.96221	0.992597	0.989154	0.68772	0.859421	0.978474	0.972857	0.622739	0.812268	0.996295
0.996213	0.67783	0.739186	0.878869	0.917019	0.946469	0.999515	0.993022	0.654601	0.863584	0.993883	0.980518	0.592489	0.820809	0.996841
0.989138	0.560663	0.676285	0.828527	0.901834	0.928187	0.997474	0.997081	0.618069	0.866212	1	0.989195	0.56098	0.828742	0.997501
0.983279	0.443651	0.599436	0.781889	0.882343	0.905592	0.985973	0.999881	0.58701	0.874974	0.993873	0.997382	0.53999	0.846005	0.99838
0.983098	0.331192	0.498343	0.730548	0.843219	0.886275	0.969313	0.997936	0.552984	0.875997	0.978815	0.999756	0.517368	0.854885	0.999111
0.991366	0.252483	0.377177	0.700927	0.788395	0.867098	0.958531	0.987624	0.517768	0.875123	0.966515	0.991818	0.492324	0.860478	0.999565
0.999198	0.210554	0.249534	0.678409	0.707286	0.861056	0.957196	0.968019	0.484495	0.862019	0.962977	0.973	0.4663	0.851352	0.999786
0.997706	0.200448	0.133662	0.675551	0.624085	0.857762	0.966856	0.947352	0.443945	0.841414	0.974006	0.956436	0.417163	0.825009	0.99956
0.985707	0.21854	0.0510183	0.673892	0.539788	0.868244	0.97808	0.92902	0.416945	0.812965	0.987297	0.946418	0.370808	0.78272	0.99874
0.970983	0.228536	-0.0109142	0.672735	0.476273	0.874047	0.988668	0.924079	0.372092	0.776182	0.998598	0.956964	0.279746	0.710955	0.995228
0.956806	0.261198	-0.03072	0.674504	0.430734	0.888821	0.994421	0.920802	0.361559	0.748614	0.999306	0.966974	0.22505	0.646528	0.989801
0.950755	0.261266	-0.0507771	0.666255	0.402314	0.893892	0.998099	0.929849	0.320253	0.710943	0.990874	0.983856	0.128774	0.55966	0.980685
0.945436	0.321758	-0.00428115	0.686162	0.411713	0.909543	0.999331	0.932892	0.356159	0.712299	0.982852	0.989301	0.141649	0.540256	0.975453
0.941685	0.353402	0.0180125	0.696986	0.415046	0.917129	0.99993	0.945606	0.342295	0.688441	0.96926	0.995529	0.112377	0.49913	0.972107
0.93696	0.515831	0.183954	0.773392	0.50312	0.942019	0.999383	0.948656	0.48542	0.750647	0.968518	0.994453	0.286323	0.591232	0.976665
0.909647	0.627787	0.247737	0.822872	0.512491	0.958888	0.991291	0.956427	0.519813	0.740874	0.951074	0.993479	0.35658	0.607051	0.983479
0.942884	0.867744	0.652618	0.937534	0.768095	0.986447	0.996718	0.966756	0.824663	0.906295	0.976534	0.992501	0.740342	0.840609	0.990763
0.995434	0.999637	0.992501	0.99706	0.985193	0.998762	0.989035	0.970423	0.992655	0.997444	0.995728	0.999995	0.992879	0.985726	0.971175
-0.817536	0.996417	-0.765903	0.983819	-0.701129	0.995447	0.694522	-0.153469	0.752881	0.812189	0.795744	-0.301779	0.844113	0.891378	0.988397
-0.73103	0.976266	-0.565902	0.907375	-0.376514	0.97687	0.365499	0.367944	0.558414	0.722885	0.647244	0.0469849	0.796973	0.907697	0.946109
-0.874494	0.916606	-0.607652	0.750366	-0.33557	0.952062	-0.34516	0.757069	0.0588471	0.361402	0.190022	0.310026	0.566683	0.791565	0.855855
-0.82572	0.86671	-0.43429	0.624683	-0.0753354	0.930931	-0.265176	0.762847	0.251123	0.587272	0.0729012	0.502383	0.560669	0.824341	0.942303
-0.88407	0.766454	-0.377417	0.476408	-0.010268	0.92987	-0.506375	0.850678	0.16575	0.516925	-0.227776	0.656441	0.450835	0.747598	0.954986
-0.812255	0.72246	-0.183519	0.437133	0.169556	0.937666	-0.403145	0.861257	0.341481	0.646842	-0.222875	0.749661	0.513004	0.779349	0.981969
-0.807169	0.647528	-0.0728153	0.40512	0.212709	0.959033	-0.535046	0.930589	0.297333	0.555633	-0.320765	0.818039	0.51407	0.736005	0.971805
-0.683718	0.654166	0.10468	0.449868	0.344151	0.969782	-0.490458	0.971283	0.338293	0.55766	-0.267652	0.886121	0.553668	0.740103	0.970942
-0.58203	0.651964	0.237121	0.496876	0.416488	0.981971	-0.593582	0.999898	0.223225	0.403463	-0.284859	0.945274	0.541117	0.690328	0.940518
-0.386195	0.70602	0.380588	0.560484	0.547458	0.982213	-0.544704	0.983927	0.209338	0.389225	-0.295126	0.995307	0.468283	0.625863	0.962031
-0.103919	0.747823	0.582591	0.626681	0.709933	0.986006	-0.447804	0.935826	0.258734	0.416145	-0.339656	0.970754	0.370426	0.520091	0.993075
0.21974	0.818657	0.740138	0.68021	0.864571	0.977818	-0.236163	0.896069	0.364702	0.551643	-0.445472	0.775525	0.149464	0.353253	0.975175
0.681479	0.861159	0.958881	0.73062	0.997589	0.976264	0.197101	0.851802	0.668099	0.813396	-0.491418	0.302484	0.0195322	0.235613	0.75698
0.919859	0.942796	0.998004	0.805759	0.973492	0.957103	0.739393	0.944228	0.921547	0.994515	-0.672847	-0.328747	-0.387736	-0.104023	0.000576267
0.995385	0.979452	0.994285	0.75743	0.816588	0.873545	0.984332	0.99671	0.999667	0.860688	-0.814732	-0.755332	-0.681051	-0.238518	-0.699728
0.975651	0.914324	0.803236	0.239953	0.0211888	0.612546	0.991851	0.939756	0.95847	0.361681	-0.783209	-0.900508	-0.464305	0.415661	-0.697611
0.922651	0.958762	0.775001	-0.0729103	-0.451881	0.213551	0.999867	0.928825	0.953993	-0.0891854	-0.75258	-0.948311	-0.534392	0.711619	-0.763232
0.850629	0.999678	0.863688	-0.857143	-0.999922	-0.869929	0.988056	0.921487	0.991646	-0.926276	-0.73037	-0.9804	-0.747457	0.977857	-0.826901
0.800554	0.648363	0.975286	-0.974735	-0.914181	-0.802036	0.979463	0.904938	0.788551	-0.999753	-0.663127	-0.97942	-0.999809	0.813562	-0.800425
0.741092	-0.259698	0.455907	-0.998781	-0.707044	0.307053	0.938798	0.927013	0.0888463	-0.920648	-0.649264	-0.991809	-0.565856	0.610927	-0.871518
0.724673	-0.414325	0.326913	-0.989373	-0.616781	0.542252	0.933752	0.923306	-0.0611213	-0.871788	-0.600644	-0.986212	-0.478802	0.478014	-0.847017
0.714257	-0.441122	0.313034	-0.941033	-0.435359	0.71873	0.898431	0.94904	-0.00223609	-0.696895	-0.680981	-0.998921	-0.356806	0.393078	-0.933378
0.743824	-0.421971	0.292084	-0.884371	-0.345828	0.796371	0.918679	0.947347	-0.0295416	-0.628071	-0.823095	-0.991811	-0.167544	0.462832	-0.980485
0.775414	-0.320321	0.349799	-0.752867	-0.168178	0.864652	0.916977	0.962949	0.0841925	-0.42779	-0.673721	-0.0557786	0.915855	0.993603	-0.322976
0.826306	-0.226455	0.361469	-0.62343	-0.0747729	0.902746	0.951163	0.959812	0.0852746	-0.351626	0.0505006	0.604232	0.961343	0.749398	0.356329
0.873793	-0.0754363	0.418996	-0.429892	0.0634316	0.932737	0.966967	0.968888	0.181233	-0.185545	0.304173	0.72904	0.926957	0.729337	0.53695
0.925144	0.0599442	0.43439	-0.259486	0.126551	0.948456	0.98946	0.970365	0.20386	-0.116902	0.425972	0.737538	0.928644	0.763212	0.552496
0.967731	0.215357	0.45448	-0.0617568	0.191741	0.961372	0.998243	0.980962	0.272844	-0.00250472	0.54164	0.735983	0.937532	0.805556	0.5905
0.994746	0.356685	0.450451	0.106677	0.207905	0.966944	0.999258	0.990063	0.320428	0.068291	0.626155	0.702685	0.951754	0.842046	0.595651
0.997411	0.482866	0.418642	0.271743	0.201832	0.973957	0.991945	0.998486	0.368055	0.147653	0.710586	0.658147	0.959266	0.87023	0.615737
0.975408	0.592574	0.400459	0.40637	0.194988	0.976811	0.982623	0.999369	0.432763	0.229712	0.773253	0.614477	0.968985	0.893607	0.642119
0.922159	0.672921	0.334411	0.532389	0.163513	0.984424	0.96487	0.99139	0.454937	0.291287	0.835297	0.557609	0.968783	0.910108	0.661506
0.884941	0.731297	0.329518	0.623657	0.187861	0.989243	0.960244	0.979766	0.511817	0.380641	0.873126	0.545638	0.971015	0.925605	0.702323
0.802826	0.771058	0.239377	0.725997	0.172834	0.997688	0.935219	0.961919	0.495648	0.435473	0.919926	0.504769	0.958987	0.937504	0.721504
0.81198	0.766097	0.246907	0.772564	0.256703	0.999949	0.945297	0.957966	0.514527	0.52318	0.932064	0.545353	0.946906	0.950112	0.762895
0.708279	0.766984	0.0902656	0.866322	0.260996	0.984958	0.908861	0.938172	0.429442	0.579031	0.970678	0.517816	0.898741	0.960988	0.781946
0.970988	0.251498	0.0127604	0.671671	0.475027	0.885961	0.999946	0.973428	0.241396	0.663912	0.831654	0.674741	0.746605	0.969987	0.825821
0.953555	0.658302	0.854472	0.389239	0.648626	0.949626	0.863779	0.975437	0.947918	0.80035	0.578283	0.797171	0.994809	0.976587	0.910585
0.970376	0.9439	0.836154	0.776559	0.601336	0.941055	0.940619	0.830739	0.999952	0.944324	0.864734	0.717778	0.982075	0.987944	0.983875
0.996818	0.988487	0.997403	0.620032	0.680601	0.731602	0.749643	0.800017	0.841152	0.984068	0.751857	0.802023	0.842959	0.983467	0.999994
0.963521	0.985953	0.994687	0.514285	0.725051	0.650302	0.605431	0.796354	0.729859	0.993941	0.75929	0.905755	0.857314	0.948589	0.97763
0.803222	0.950102	0.948959	0.244887	0.774241	0.535109	0.49498	0.915168	0.741327	0.963662	0.718651	0.991455	0.899706	0.850186	0.959929
0.820623	0.953152	0.955043	0.316086	0.801559	0.58826	0.728811	0.989373	0.901788	0.879977	0.848445	0.998723	0.968801	0.770329	0.980764
0.820013	0.953317	0.954564	0.338368	0.816051	0.606731	0.864345	0.996606	0.975856	0.765702	0.893681	0.989643	0.987457	0.724629	0.998101
0.875911	0.965554	0.97128	0.447238	0.823272	0.664561	0.934711	0.990199	0.994992	0.735921	0.943462	0.986319	0.997216	0.718433	0.999675
0.901116	0.970158	0.979356	0.495648	0.823208	0.69145	0.964445	0.983664	0.999746	0.707561	0.963766	0.984121	0.999685	0.709365	0.999997
0.934338	0.977812	0.988264	0.562898	0.820502	0.723553	0.982719	0.984161	0.999691	0.706165	0.984242	0.982634	0.999446	0.700181	0.999965
0.952516	0.979327	0.994418	0.588475	0.806716	0.739858	0.994028	0.980056	0.995553	0.673193	0.994611	0.978952	0.995022	0.669129	0.999985
0.972041	0.97696	0.999759	0.597312	0.768933	0.754717	0.999979	0.970514	0.97557	0.592154	0.999785	0.9767	0.981175	0.613812	0.999631
0.985877	0.949279	0.988532	0.542748	0.675742	0.779311	0.980539	0.933811	0.869073	0.367292	0.999854	0.982874	0.943772	0.528329	0.983748
0.991105	0.849751	0.912353	0.417756	0.534956	0.833967	0.956069	0.908552	0.657881	0.133067	0.997756	0.997791	0.883142	0.477651	0.934296
0.978447	0.667364	0.806765	0.338394	0.525414	0.926628	0.985695	0.929649	0.532304	0.17496	0.969419	0.999202	0.829722	0.558979	0.914191
0.967333	0.608093	0.78948	0.451841	0.663235	0.982968	0.999748	0.961404	0.590134	0.431717	0.948066	0.99773	0.829021	0.712128	0.940693
0.959118	0.617089	0.814558	0.564036	0.77467	0.997838	0.997551	0.976562	0.670613	0.620407	0.939712	0.998074	0.848978	0.812411	0.961328
0.958522	0.670999	0.854496	0.648003	0.838206	0.999532	0.992231	0.986534	0.758028	0.737721	0.942955	0.998732	0.879568	0.864602	0.977047
0.958178	0.710832	0.882387	0.700989	0.875763	0.999903	0.985995	0.992485	0.81818	0.810111	0.945084	0.999088	0.901675	0.895579	0.986354
0.959871	0.75149	0.906354	0.738088	0.897685	0.999798	0.979871	0.996535	0.86807	0.857925	0.947181	0.999109	0.923377	0.915481	0.992137
0.96272	0.779488	0.919874	0.770686	0.914321	0.999903	0.972806	0.999193	0.903382	0.89732	0.948132	0.998771	0.938181	0.933268	0.995975
0.966909	0.805434	0.929988	0.79166	0.921332	0.999738	0.96521	0.999978	0.932386	0.923871	0.946488	0.997505	0.953616	0.946477	0.997948
0.974128	0.826428	0.932293	0.817213	0.926321	0.999869	0.956276	0.997632	0.954964	0.95004	0.944921	0.994442	0.965192	0.960836	0.999329
0.982864	0.84448	0.928735	0.830939	0.919255	0.999692	0.94613	0.989601	0.972404	0.96632	0.939115	0.986359	0.977093	0.971515	0.999779
0.993239	0.860148	0.913542	0.851409	0.90654	0.999857	0.934506	0.969509	0.985362	0.982342	0.933681	0.96894	0.985753	0.982771	0.999997
0.999697	0.866283	0.87832	0.856355	0.86881	0.999809	0.922215	0.931455	0.992065	0.989419	0.921208	0.930508	0.992388	0.989792	0.999997
0.995115	0.863472	0.80946	0.863792	0.809832	1	0.915056	0.870769	0.993562	0.993634	0.909605	0.864145	0.994982	0.995046	0.999911
0.972937	0.834015	0.683952	0.846374	0.700402	0.99974	0.935024	0.827785	0.975463	0.980228	0.895698	0.768708	0.992365	0.994918	0.99517
0.937372	0.783542	0.518038	0.827942	0.580741	0.997183	0.994302	0.894901	0.845309	0.883005	0.91242	0.712721	0.969205	0.984947	0.950846
0.908433	0.700503	0.338034	0.789156	0.460145	0.991125	0.942035	0.996031	0.420458	0.537341	0.962295	0.760472	0.86821	0.926467	0.815251
0.887877	0.630991	0.203317	0.778977	0.403141	0.977989	0.859406	0.998283	0.145621	0.34885	0.998029	0.857253	0.678435	0.816794	0.825624
0.878349	0.566022	0.10309	0.772026	0.374283	0.960959	0.845373	0.99788	0.0381311	0.313133	0.998461	0.903509	0.519428	0.735586	0.873699
0.869825	0.53319	0.0464002	0.792398	0.388295	0.938559	0.865344	0.999959	0.0373978	0.379976	0.995412	0.913039	0.449798	0.730397	0.909327
0.870639	0.491968	5.15191e-05	0.800648	0.402347	0.915508	0.889858	0.999179	0.0405746	0.439115	0.997209	0.904935	0.425597	0.753684	0.921436
0.87542	0.457964	-0.0287844	0.810115	0.42581	0.892181	0.918452	0.995217	0.0690017	0.512163	0.99946	0.890826	0.428514	0.790419	0.93095
0.892775	0.398662	-0.0572394	0.797421	0.440075	0.871299	0.948188	0.989648	0.0866353	0.564392	0.999053	0.872325	0.438194	0.822926	0.933464
0.91569	0.344057	-0.0623009	0.775747	0.456737	0.859419	0.97588	0.981338	0.130777	0.619274	0.99181	0.856861	0.461163	0.849992	0.940005
0.941908	0.294965	-0.0430985	0.748675	0.482522	0.854274	0.993841	0.973326	0.187264	0.670602	0.975632	0.845261	0.497427	0.875889	0.945309
0.960569	0.292246	0.0148189	0.734681	0.517084	0.863503	0.999879	0.964783	0.277316	0.724026	0.958015	0.840519	0.554178	0.898349	0.953433
0.972797	0.324791	0.0968546	0.748333	0.57431	0.870414	0.998243	0.957363	0.380256	0.786319	0.941955	0.838553	0.623476	0.9276	0.960192
0.979795	0.377235	0.184384	0.769164	0.625809	0.881993	0.99265	0.948389	0.48654	0.840847	0.928386	0.835303	0.69438	0.951563	0.966535
0.984886	0.427471	0.264427	0.806044	0.691348	0.879615	0.980773	0.932148	0.595676	0.906048	0.914824	0.831048	0.756155	0.976411	0.976048
0.99053	0.455046	0.328477	0.818043	0.731329	0.884406	0.945952	0.892467	0.719237	0.960357	0.891651	0.821049	0.808878	0.989796	0.99028
0.99608	0.467836	0.387818	0.835954	0.784128	0.876127	0.792733	0.735701	0.909616	0.99722	0.862507	0.81436	0.850762	0.998733	0.992207
0.999902	0.441275	0.45378	0.805787	0.813989	0.887002	0.0132615	0.0272417	0.903145	0.602839	0.799279	0.807604	0.891987	0.999941	0.611507
0.979693	0.373698	0.552085	0.761077	0.87568	0.88608	-0.771808	-0.628645	0.301365	-0.17495	0.694678	0.824796	0.926806	0.995299	-0.0787736
0.664421	0.122695	0.823233	0.507598	0.981178	0.917364	-0.987796	-0.539912	0.0333761	-0.367209	0.371344	0.940648	0.967042	0.98848	-0.222199
-0.881108	-0.946233	0.680752	-0.789736	0.405735	0.945716	-0.249353	0.677684	-0.0773224	-0.397146	-0.915334	0.616067	0.996386	0.969905	-0.161734
0.448593	-0.806423	0.166745	-0.86338	0.0636316	0.994612	0.670144	0.963981	-0.101511	-0.204094	-0.677831	0.35302	0.981381	0.956183	0.0914565
0.741529	-0.649505	0.0285136	-0.359967	0.35902	0.943187	0.818475	0.992395	-0.0947451	0.241404	-0.115223	0.581011	0.830131	0.968228	0.476409
0.823599	-0.541476	0.030872	0.161873	0.693011	0.741978	0.867272	0.996642	-0.0510692	0.631657	0.337407	0.811801	0.608718	0.983561	0.761264
0.871704	-0.404004	0.0960891	0.593783	0.911896	0.496146	0.893594	0.998913	0.0495971	0.891778	0.650063	0.939029	0.432478	0.997415	0.921984
0.892646	-0.275012	0.18789	0.70685	0.949817	0.485697	0.904257	0.99965	0.161843	0.94121	0.783123	0.979363	0.382521	0.993436	0.973674
0.907277	-0.0499219	0.374716	0.78012	0.970883	0.585905	0.910798	0.999964	0.36687	0.968825	0.860888	0.995029	0.465183	0.989913	0.994152
0.913984	0.12859	0.519911	0.804224	0.976196	0.692807	0.91045	0.999963	0.527261	0.978031	0.901567	0.999561	0.54498	0.982191	0.99978
0.912298	0.336969	0.692992	0.792105	0.972605	0.841602	0.905218	0.999856	0.705124	0.976409	0.920822	0.999773	0.677463	0.967427	0.999267
0.909988	0.482986	0.802577	0.801757	0.977396	0.910556	0.898051	0.99961	0.818927	0.98292	0.938301	0.997231	0.755996	0.958969	0.994765
0.894228	0.575511	0.880693	0.754908	0.968618	0.970792	0.880096	0.999531	0.89479	0.975777	0.941714	0.99269	0.817084	0.931538	0.988527
0.891644	0.689698	0.942791	0.78566	0.980619	0.989837	0.874242	0.999312	0.954505	0.98721	0.955242	0.985667	0.873035	0.933511	0.978733
0.886673	0.751568	0.971418	0.754262	0.972382	0.999992	0.857492	0.998217	0.983854	0.984579	0.961758	0.979416	0.903507	0.905254	0.965621
0.926717	0.882712	0.994599	0.863933	0.989857	0.999256	0.895277	0.997073	0.999623	0.997821	0.983703	0.979177	0.952818	0.940403	0.96079
0.975134	0.960634	0.998316	0.907842	0.978194	0.988596	0.930196	0.988413	0.995554	0.998385	0.99781	0.987657	0.976906	0.933589	0.952438
0.999273	0.999993	0.999406	0.996337	0.998873	0.996643	0.988967	0.993895	0.9895	0.998012	0.998875	0.996341	0.998695	0.991161	0.980828
0.999436	0.981882	0.98769	0.970587	0.978122	0.998623	0.999907	0.999802	0.984381	0.973788	0.993698	0.996901	0.996934	0.991456	0.995138
0.887544	0.850069	0.997123	0.919116	0.997275	0.988814	0.986128	0.951705	0.925696	0.971762	0.976956	0.965429	0.942894	0.982029	0.998832
0.763967	0.795306	0.998747	0.95492	0.92108	0.939414	0.973558	0.891168	0.912758	0.997486	0.983688	0.867576	0.891379	0.992744	0.99877
0.590157	0.664439	0.995444	0.94295	0.825263	0.875349	0.95744	0.798049	0.851867	0.998914	0.986953	0.712439	0.7761	0.984253	0.991421
0.536886	0.666683	0.986744	0.945182	0.782946	0.873524	0.962946	0.744522	0.842995	0.998226	0.994156	0.624821	0.743247	0.974909	0.986432
0.446178	0.565349	0.990443	0.896771	0.796128	0.871981	0.951728	0.699336	0.79124	0.989303	0.9973	0.510695	0.624396	0.926845	0.971699
0.425003	0.551359	0.989502	0.882162	0.801219	0.879284	0.962039	0.655907	0.758111	0.977201	0.999453	0.454709	0.57865	0.897255	0.970539
0.381963	0.411617	0.999478	0.76165	0.889779	0.904057	0.945956	0.661027	0.68492	0.930627	0.999993	0.378577	0.408277	0.759272	0.944762
0.35794	0.2936	0.997684	0.679264	0.928406	0.900982	0.960762	0.602893	0.54723	0.856174	0.999308	0.32296	0.257839	0.651495	0.949779
0.341163	0.0149771	0.945008	0.297579	0.998942	0.959047	0.939	0.643637	0.357943	0.607765	0.996481	0.261176	-0.0688819	0.216513	0.90687
0.265135	-0.451173	0.740875	-0.405766	0.773684	0.998737	0.969158	0.494577	-0.217327	-0.168013	0.993787	0.156173	-0.547696	-0.504969	0.935709
0.202529	-0.83255	0.373856	-0.925365	0.183809	0.980402	0.955704	0.481788	-0.632626	-0.7728	0.985827	0.0353698	-0.913683	-0.975846	0.89278
-0.208917	-0.927053	-0.172979	-0.809879	-0.404456	0.970733	0.997904	-0.271766	-0.900846	-0.770219	0.994942	-0.306098	-0.8847	-0.746856	0.999357
-0.723613	-0.310639	-0.431278	-0.134599	-0.586528	0.98369	0.989244	-0.614872	-0.446333	-0.278093	0.999178	-0.69504	-0.348914	-0.174655	0.994361
-0.995878	0.579525	-0.651052	0.685765	-0.748952	0.990561	0.956219	-0.925734	0.315653	0.442741	0.987961	-0.969858	0.446473	0.564914	0.989981
-0.994851	0.835795	-0.775845	0.894591	-0.844691	0.993054	0.866479	-0.912614	0.450111	0.552053	0.992604	-0.999797	0.762963	0.833724	0.920674
-0.941685	0.95651	-0.802575	0.981011	-0.858539	0.994923	0.907858	-0.996002	0.746073	0.8093	0.991793	-0.976979	0.911364	0.948162	0.954015
-0.906198	0.992803	-0.849036	0.999665	-0.894946	0.995571	0.878024	-0.998048	0.814387	0.865338	0.989133	-0.958519	0.964407	0.984995	0.93885
-0.530561	0.9979	-0.58435	0.988726	-0.651501	0.996349	0.990164	-0.643939	0.997147	0.999951	0.975993	-0.702443	0.988051	0.997602	0.996866
0.083804	0.977929	-0.126247	0.958408	-0.20408	0.996886	0.987374	0.240596	0.932485	0.901097	0.958833	-0.202617	0.997003	0.999999	0.901744
0.757342	0.927963	0.459423	0.899239	0.395364	0.997489	0.788811	0.998768	0.50293	0.440453	0.914986	0.429474	0.999441	0.999299	0.473754
0.955434	0.866007	0.679801	0.834443	0.634569	0.998198	0.708561	0.885294	0.260772	0.202374	0.865022	0.678358	0.999998	0.998314	0.258873
0.996415	0.772058	0.715526	0.739969	0.680415	0.998797	0.695599	0.753881	0.0804422	0.0314761	0.77121	0.714594	0.999999	0.998862	0.0791142
0.993106	0.692886	0.77263	0.669189	0.751681	0.999476	0.762688	0.681616	0.0621068	0.0297748	0.689294	0.769466	0.999988	0.999625	0.0571454
0.962045	0.592184	0.789604	0.580139	0.780394	0.999889	0.810486	0.619876	0.00795122	-0.0069154	0.565829	0.769358	0.999477	0.999848	-0.0243743
0.91521	0.532893	0.8287	0.540581	0.833766	0.999958	0.881566	0.61659	0.0703311	0.0794178	0.479224	0.79228	0.998063	0.997455	0.00814403
0.843244	0.43995	0.8537	0.474344	0.873198	0.999252	0.921684	0.568673	0.0571136	0.0956735	0.345707	0.795904	0.994746	0.990044	-0.0453907
0.764517	0.390804	0.892117	0.453482	0.921208	0.997609	0.971889	0.591259	0.163101	0.230893	0.24475	0.812114	0.988128	0.975148	0.00958862
0.627151	0.265666	0.917521	0.372107	0.956332	0.993692	0.996941	0.564353	0.1895	0.29842	0.0756341	0.824101	0.981397	0.953675	-0.0025349
0.466809	0.201923	0.960401	0.326376	0.988286	0.991672	0.987273	0.60151	0.35511	0.472546	-0.0674625	0.850851	0.963548	0.921069	0.0920671
0.248335	0.0697177	0.983631	0.224341	0.999695	0.98778	0.915253	0.617549	0.46571	0.59794	-0.217948	0.891264	0.958391	0.902189	0.193718
0.101284	0.210921	0.993839	0.268178	0.985578	0.998261	0.816638	0.656895	0.736412	0.775013	-0.202369	0.953776	0.914594	0.889166	0.399946
0.039926	0.401369	0.931211	0.350301	0.949876	0.998481	0.72325	0.718912	0.92281	0.900184	-0.00837472	0.998833	0.912523	0.933671	0.684505
0.0948909	0.799237	0.674144	0.587876	0.861085	0.956045	0.741441	0.738347	0.99588	0.978696	0.300179	0.978063	0.813213	0.948113	0.862638
0.224877	0.927885	0.571977	0.741549	0.820472	0.938228	0.759951	0.804228	0.947503	0.999612	0.554883	0.935401	0.825066	0.969612	0.962421
0.407355	0.999397	0.438818	0.908322	0.752005	0.922296	0.895731	0.770917	0.910627	0.999574	0.711492	0.931579	0.73546	0.940181	0.949721
0.599854	0.999219	0.567777	0.954418	0.811323	0.941882	0.986122	0.724366	0.978793	0.990726	0.817196	0.951349	0.793789	0.951975	0.901544
0.793448	0.946767	0.555278	0.999083	0.818784	0.932113	0.978089	0.649352	0.993042	0.968277	0.892882	0.982519	0.700395	0.911346	0.779574
0.921472	0.967565	0.793454	0.999142	0.936772	0.95627	0.843571	0.568726	0.951873	0.820602	0.935953	0.999236	0.816641	0.949736	0.600447
0.994583	0.838277	0.777061	0.979053	0.952585	0.931733	0.809209	0.743756	0.998684	0.911882	0.97855	0.994663	0.707969	0.916106	0.670815
0.997812	0.981303	0.991882	0.999872	0.996626	0.978097	0.666115	0.713973	0.797214	0.654095	0.984191	0.970326	0.9317	0.986899	0.523485
Preterm Neonate #6
FLR-CGR	FLR-TR	CGR-TR	FLR-TL	CGR-TL	TR-TL	FLR-CGL	CGR-CGL	TR-CGL	TL-CGL	FLR-FLL	CGR-FLL	TR-FLL	TL-FLL	CGL-FLL
0.995613	0.813644	0.86447	0.813644	0.86447	0.983782	0.967772	0.939964	0.641018	0.641018	0.979453	0.994026	0.914171	0.914171	0.897101
0.999395	0.997487	0.994421	0.997487	0.994421	0.920572	0.999095	0.997013	0.999598	0.999598	0.998862	0.999916	0.992973	0.992973	0.99593
0.999938	0.831375	0.825144	0.831375	0.825144	0.968878	0.998767	0.999257	0.802761	0.802761	0.999037	0.998488	0.854952	0.854952	0.995628
0.999785	0.562644	0.545376	0.562644	0.545376	0.947147	0.995574	0.997309	0.482461	0.482461	0.995886	0.993793	0.635239	0.635239	0.982963
0.999995	0.110456	0.107294	0.110456	0.107294	0.983435	0.9906	0.99103	-0.0265348	-0.0265348	0.98494	0.984385	0.280629	0.280629	0.952032
0.999344	-0.213469	-0.248719	-0.213469	-0.248719	0.939802	0.988254	0.993141	-0.360261	-0.360261	0.982102	0.974635	-0.0256424	-0.0256424	0.941783
0.999185	-0.602384	-0.634114	-0.602384	-0.634114	0.973703	0.9885	0.993798	-0.716163	-0.716163	0.975631	0.965979	-0.412565	-0.412565	0.931231
0.997181	-0.820979	-0.861506	-0.820979	-0.861506	0.934592	0.989456	0.997534	-0.895018	-0.895018	0.978744	0.960597	-0.686434	-0.686434	0.938721
0.996703	-0.97255	-0.988222	-0.97255	-0.988222	0.931079	0.993902	0.999572	-0.992278	-0.992278	0.985902	0.969077	-0.919903	-0.919903	0.96144
0.996218	-0.994311	-0.981296	-0.994311	-0.981296	0.925185	0.997043	0.999949	-0.983184	-0.983184	0.993514	0.979876	-0.999974	-0.999974	0.981836
0.997246	-0.906698	-0.872923	-0.906698	-0.872923	0.954946	0.999489	0.999107	-0.892753	-0.892753	0.999253	0.993635	-0.922323	-0.922323	0.997507
0.99876	-0.705895	-0.669761	-0.705895	-0.669761	0.991618	0.999954	0.998234	-0.712689	-0.712689	0.999518	0.999824	-0.683577	-0.683577	0.999173
0.99973	-0.469812	-0.449179	-0.469812	-0.449179	0.977102	0.998781	0.997365	-0.512806	-0.512806	0.996795	0.998384	-0.397687	-0.397687	0.991632
0.999924	-0.15394	-0.1661	-0.15394	-0.1661	0.908666	0.996465	0.997425	-0.236399	-0.236399	0.993457	0.991974	-0.0400827	-0.0400827	0.980351
0.999158	0.122534	0.0817159	0.122534	0.0817159	0.984762	0.992992	0.997005	0.00438669	0.00438669	0.991876	0.985823	0.247785	0.247785	0.969893
0.99744	0.425974	0.360184	0.425974	0.360184	0.917418	0.989446	0.997275	0.290377	0.290377	0.991631	0.97986	0.539212	0.539212	0.962458
0.995478	0.663014	0.588904	0.663014	0.588904	0.946166	0.984299	0.996615	0.520468	0.520468	0.992005	0.975532	0.752183	0.752183	0.954156
0.993213	0.862338	0.797596	0.862338	0.797596	0.900387	0.979806	0.996412	0.743684	0.743684	0.993311	0.973139	0.915037	0.915037	0.950164
0.990597	0.975051	0.935513	0.975051	0.935513	0.992182	0.972477	0.99521	0.896495	0.896495	0.994408	0.97061	0.993041	0.993041	0.942434
0.98798	0.995338	0.998283	0.995338	0.998283	0.955732	0.965335	0.99408	0.986008	0.986008	0.995932	0.970032	0.9826	0.9826	0.93789
0.984307	0.911087	0.969531	0.911087	0.969531	0.989335	0.953606	0.991767	0.992918	0.992918	0.997312	0.968731	0.878435	0.878435	0.928984
0.980678	0.734095	0.852753	0.734095	0.852753	0.90381	0.939543	0.988379	0.92224	0.92224	0.998533	0.968647	0.696251	0.696251	0.919625
0.975377	0.470521	0.65354	0.470521	0.65354	0.999537	0.918348	0.983021	0.781328	0.781328	0.99954	0.968244	0.443557	0.443557	0.905929
0.968709	0.18132	0.419731	0.18132	0.419731	0.922509	0.887354	0.97403	0.614341	0.614341	0.999962	0.966507	0.172733	0.172733	0.883297
0.958029	-0.136918	0.152802	-0.136918	0.152802	0.91827	0.844002	0.962332	0.41573	0.41573	0.999803	0.963532	-0.117222	-0.117222	0.854485
0.936112	-0.409644	-0.0626326	-0.409644	-0.0626326	0.913131	0.77186	0.946157	0.263812	0.263812	0.999013	0.950813	-0.368711	-0.368711	0.799344
0.895552	-0.662809	-0.260402	-0.662809	-0.260402	0.991556	0.680175	0.935307	0.0980733	0.0980733	0.996827	0.928129	-0.601102	-0.601102	0.736367
0.791186	-0.845029	-0.341553	-0.845029	-0.341553	0.960022	0.526426	0.936475	0.00978559	0.00978559	0.993088	0.8575	-0.776426	-0.776426	0.622581
0.600036	-0.96767	-0.378868	-0.96767	-0.378868	0.974013	0.35788	0.961729	-0.110795	-0.110795	0.985395	0.727497	-0.910587	-0.910587	0.51166
0.171793	-0.997865	-0.235771	-0.997865	-0.235771	0.919993	0.0822089	0.995921	-0.147129	-0.147129	0.970003	0.406118	-0.98381	-0.98381	0.322012
-0.30739	-0.916648	-0.0985749	-0.916648	-0.0985749	0.956859	-0.175375	0.990744	-0.232744	-0.232744	0.942661	0.0278285	-0.997487	-0.997487	0.163261
-0.811275	-0.680013	0.123001	-0.680013	0.123001	0.908935	-0.555816	0.936955	-0.231551	-0.231551	0.877819	-0.432103	-0.948125	-0.948125	-0.0897177
-0.990574	-0.311748	0.178656	-0.311748	0.178656	0.981815	-0.809648	0.882412	-0.305261	-0.305261	0.766496	-0.671296	-0.849196	-0.849196	-0.243646
-0.851654	0.273425	0.27127	0.273425	0.27127	0.97362	-0.999343	0.832106	-0.308095	-0.308095	0.504345	-0.882093	-0.692697	-0.692697	-0.472728
-0.429981	0.765998	0.251019	0.765998	0.251019	0.985446	-0.897647	0.783865	-0.404286	-0.404286	0.1061	-0.943363	-0.557942	-0.557942	-0.533467
0.211406	0.998698	0.26099	0.998698	0.26099	0.986393	-0.484699	0.752443	-0.439449	-0.439449	-0.322936	-0.993301	-0.370795	-0.370795	-0.671289
0.622447	0.886047	0.18868	0.886047	0.18868	0.913071	-0.112382	0.707752	-0.560233	-0.560233	-0.790699	-0.971318	-0.416782	-0.416782	-0.519466
0.843558	0.650112	0.140345	0.650112	0.140345	0.94203	0.189745	0.687343	-0.622679	-0.622679	-0.97712	-0.93848	-0.473628	-0.473628	-0.394229
0.958889	0.35681	0.07704	0.35681	0.07704	0.945014	0.364891	0.614104	-0.739569	-0.739569	-0.638939	-0.394371	-0.946603	-0.946603	0.483075
0.995854	0.125856	0.0350892	0.125856	0.0350892	0.985505	0.493787	0.570844	-0.800522	-0.800522	-0.176989	-0.0867228	-0.998662	-0.998662	0.76846
0.979861	-0.119663	0.080995	-0.119663	0.080995	0.914697	0.56354	0.387235	-0.887588	-0.887588	0.106674	-0.0940176	-0.999915	-0.999915	0.88149
0.918461	-0.369279	0.0283888	-0.369279	0.0283888	0.937794	0.66051	0.309695	-0.941661	-0.941661	0.188008	-0.215781	-0.982174	-0.982174	0.86161
0.568003	-0.576787	0.34471	-0.576787	0.34471	0.964905	0.675587	-0.223066	-0.99195	-0.99195	0.180552	-0.706947	-0.907609	-0.907609	0.847142
0.818235	-0.856181	-0.403529	-0.856181	-0.403529	0.948675	0.756443	0.242941	-0.985589	-0.985589	-0.294163	-0.790142	-0.241959	-0.241959	0.402603
-0.253608	-0.970591	0.479013	-0.970591	0.479013	0.959819	0.535615	0.681019	-0.316572	-0.316572	-0.0352479	0.975645	0.274796	0.274796	0.825058
-0.624886	-0.653062	0.999329	-0.653062	0.999329	0.992403	-0.182543	0.881667	0.863792	0.863792	0.243454	0.605095	0.575528	0.575528	0.909175
-0.546666	-0.253198	0.94848	-0.253198	0.94848	0.976008	-0.178322	0.921412	0.99706	0.99706	0.297238	0.637016	0.848431	0.848431	0.886496
0.00677724	0.514204	0.861133	0.514204	0.861133	0.987668	0.261499	0.966954	0.962288	0.962288	0.670758	0.746205	0.981018	0.981018	0.891271
0.255953	0.87652	0.689679	0.87652	0.689679	0.981609	0.435646	0.981639	0.815138	0.815138	0.830128	0.751473	0.99602	0.99602	0.863523
0.602974	0.998763	0.562558	0.998763	0.562558	0.976005	0.68681	0.993971	0.649817	0.649817	0.965718	0.789397	0.951614	0.951614	0.851948
0.75594	0.867674	0.330466	0.867674	0.330466	0.958273	0.78934	0.998615	0.379671	0.379671	0.999722	0.740301	0.87915	0.87915	0.77465
0.867124	0.646536	0.18064	0.646536	0.18064	0.995035	0.864873	0.99999	0.17621	0.17621	0.965206	0.706705	0.823528	0.823528	0.703513
0.932249	0.300617	-0.064831	0.300617	-0.064831	0.909728	0.917254	0.999222	-0.104136	-0.104136	0.851004	0.603337	0.756694	0.756694	0.571416
0.966006	0.0556701	-0.204343	0.0556701	-0.204343	0.905521	0.946201	0.997688	-0.270404	-0.270404	0.762244	0.568994	0.688721	0.688721	0.511785
0.987372	-0.272375	-0.421363	-0.272375	-0.421363	0.950914	0.97381	0.997531	-0.48401	-0.48401	0.647091	0.51814	0.557336	0.557336	0.456797
0.994714	-0.455266	-0.544285	-0.455266	-0.544285	0.951075	0.986009	0.997914	-0.597311	-0.597311	0.647369	0.565684	0.383882	0.383882	0.511264
0.998058	-0.684533	-0.728616	-0.684533	-0.728616	0.966228	0.995128	0.999337	-0.753072	-0.753072	0.626488	0.576715	0.139339	0.139339	0.546587
0.997631	-0.805505	-0.844359	-0.805505	-0.844359	0.909995	0.996978	0.99996	-0.849103	-0.849103	0.68976	0.638323	-0.126548	-0.126548	0.631433
0.995313	-0.931066	-0.961987	-0.931066	-0.961987	0.963075	0.997908	0.999483	-0.952706	-0.952706	0.711088	0.639757	-0.405543	-0.405543	0.664144
0.984464	-0.988334	-0.999721	-0.988334	-0.999721	0.98888	0.995986	0.996228	-0.997999	-0.997999	0.759325	0.633269	-0.651364	-0.651364	0.698036
0.967093	-0.992467	-0.928638	-0.992467	-0.928638	0.921975	0.993983	0.989142	-0.973076	-0.973076	0.769603	0.581822	-0.842032	-0.842032	0.695031
0.841282	-0.808595	-0.362187	-0.808595	-0.362187	0.961026	0.986057	0.919511	-0.699413	-0.699413	0.620585	0.0981832	-0.963162	-0.963162	0.481446
-0.249916	-0.991831	0.371383	-0.991831	0.371383	0.975831	0.90676	0.181653	-0.845569	-0.845569	0.995403	-0.341505	-0.999489	-0.999489	0.862207
0.581863	-0.980943	-0.728793	-0.980943	-0.728793	0.959609	0.834503	0.93369	-0.925658	-0.925658	0.963922	0.777355	-0.997271	-0.997271	0.951065
-0.648361	-0.981386	0.49008	-0.981386	0.49008	0.990355	0.800452	-0.0626409	-0.900664	-0.900664	0.94584	-0.366093	-0.990579	-0.990579	0.951683
0.263008	-0.999985	-0.257707	-0.999985	-0.257707	0.986803	0.876465	-0.233997	-0.879095	-0.879095	0.964409	-0.00146071	-0.965846	-0.965846	0.972578
-0.594699	-0.969781	0.380585	-0.969781	0.380585	0.905795	0.922072	-0.859499	-0.799785	-0.799785	0.986848	-0.716838	-0.917587	-0.917587	0.972507
-0.667024	-0.865765	0.204631	-0.865765	0.204631	0.904387	0.966308	-0.836314	-0.707785	-0.707785	0.996195	-0.729417	-0.818856	-0.818856	0.985063
-0.777938	-0.701211	0.0975201	-0.701211	0.0975201	0.942479	0.991801	-0.851857	-0.604351	-0.604351	1	-0.777759	-0.701414	-0.701414	0.991765
-0.787781	-0.479164	-0.163163	-0.479164	-0.163163	0.994022	0.997617	-0.743403	-0.538585	-0.538585	0.998848	-0.75731	-0.520739	-0.520739	0.999779
-0.771011	-0.25101	-0.422902	-0.25101	-0.422902	0.976522	0.952519	-0.540504	-0.533823	-0.533823	0.994213	-0.69814	-0.353542	-0.353542	0.979715
-0.732169	0.00999164	-0.688404	0.00999164	-0.688404	0.964684	0.874914	-0.310733	-0.475512	-0.475512	0.992447	-0.643082	-0.112753	-0.112753	0.927715
-0.652497	0.244234	-0.894204	0.244234	-0.894204	0.917881	0.821944	-0.104702	-0.351573	-0.351573	0.989664	-0.537083	0.102648	0.102648	0.895127
-0.561478	0.493312	-0.99678	0.493312	-0.99678	0.99846	0.831595	-0.00734763	-0.072865	-0.072865	0.99275	-0.457943	0.38518	0.38518	0.892322
-0.396788	0.697656	-0.934443	0.697656	-0.934443	0.995698	0.856153	0.134592	0.227104	0.227104	0.994717	-0.300466	0.620426	0.620426	0.904673
-0.119206	0.871763	-0.590354	0.871763	-0.590354	0.983101	0.897485	0.330914	0.566315	0.566315	0.998256	-0.0603839	0.841319	0.841319	0.921957
0.347751	0.973998	0.126292	0.973998	0.126292	0.935088	0.92005	0.687295	0.807362	0.807362	0.999709	0.370273	0.968248	0.968248	0.929236
0.785219	0.997805	0.824504	0.997805	0.824504	0.926828	0.937814	0.951344	0.958745	0.958745	0.999932	0.777934	0.996963	0.996963	0.933695
0.937803	0.934783	0.999963	0.934783	0.999963	0.935225	0.939073	0.999993	0.999925	0.999925	0.999241	0.923571	0.920239	0.920239	0.924974
0.977658	0.797979	0.906835	0.797979	0.906835	0.954908	0.932616	0.987635	0.961699	0.961699	0.999006	0.967314	0.770314	0.770314	0.915599
0.986048	0.59066	0.71674	0.59066	0.71674	0.945299	0.914161	0.968882	0.867044	0.867044	0.999214	0.978673	0.558204	0.558204	0.897372
0.987454	0.35878	0.501673	0.35878	0.501673	0.970368	0.8918	0.952053	0.742269	0.742269	0.999999	0.987257	0.35762	0.35762	0.891237
0.984284	0.0815586	0.256284	0.0815586	0.256284	0.925531	0.867454	0.94168	0.566609	0.566609	0.999054	0.991033	0.124828	0.124828	0.888271
0.981203	-0.178773	0.014456	-0.178773	0.014456	0.981104	0.850789	0.936208	0.364943	0.364943	0.994209	0.996259	-0.0720059	-0.0720059	0.902335
0.97435	-0.455638	-0.243631	-0.455638	-0.243631	0.931322	0.838559	0.939653	0.102892	0.102892	0.987314	0.997721	-0.308516	-0.308516	0.914427
0.967667	-0.684239	-0.478172	-0.684239	-0.478172	0.981649	0.831694	0.944851	-0.164168	-0.164168	0.977663	0.999066	-0.51568	-0.51568	0.929815
0.955968	-0.874046	-0.69298	-0.874046	-0.69298	0.963152	0.825576	0.954827	-0.447433	-0.447433	0.969462	0.998746	-0.728206	-0.728206	0.938751
0.941012	-0.979838	-0.854436	-0.979838	-0.854436	0.937438	0.815546	0.963253	-0.683486	-0.683486	0.959365	0.998252	-0.883647	-0.883647	0.945695
0.920301	-0.993215	-0.95955	-0.993215	-0.95955	0.921977	0.805971	0.973316	-0.869341	-0.869341	0.9512	0.996108	-0.98063	-0.98063	0.949302
0.887117	-0.904302	-0.999252	-0.904302	-0.999252	0.991887	0.782665	0.981601	-0.973482	-0.973482	0.938846	0.991793	-0.995996	-0.995996	0.949132
0.847229	-0.73286	-0.982337	-0.73286	-0.982337	0.907061	0.763363	0.989901	-0.998943	-0.998943	0.928751	0.983793	-0.932864	-0.932864	0.948438
0.769759	-0.47553	-0.927586	-0.47553	-0.927586	0.922429	0.714273	0.996568	-0.955331	-0.955331	0.909662	0.965352	-0.797954	-0.797954	0.940436
0.686462	-0.242506	-0.871931	-0.242506	-0.871931	0.951321	0.682474	0.999985	-0.874596	-0.874596	0.898567	0.935939	-0.643646	-0.643646	0.933999
0.539984	-0.00590058	-0.844847	-0.00590058	-0.844847	0.956414	0.619882	0.995185	-0.788339	-0.788339	0.884477	0.870316	-0.471795	-0.471795	0.914397
0.850063	-0.482024	-0.871207	-0.482024	-0.871207	0.955322	0.933551	0.982363	-0.764048	-0.764048	0.999011	0.825807	-0.442596	-0.442596	0.916693
0.888284	-0.999802	-0.897254	-0.999802	-0.897254	0.969365	0.766896	0.975984	-0.779523	-0.779523	0.50476	0.844861	-0.52185	-0.52185	0.941114
0.906602	-0.99987	-0.899672	-0.99987	-0.899672	0.949149	0.832863	0.988636	-0.823819	-0.823819	0.782975	0.972345	-0.772831	-0.772831	0.996405
0.958887	-0.96749	-0.855941	-0.96749	-0.855941	0.948923	0.927344	0.995415	-0.802556	-0.802556	0.942102	0.998531	-0.826668	-0.826668	0.999135
0.988295	-0.867192	-0.781073	-0.867192	-0.781073	0.918237	0.979442	0.998752	-0.74891	-0.74891	0.994941	0.998621	-0.812779	-0.812779	0.994752
0.999794	-0.671486	-0.656321	-0.671486	-0.656321	0.920517	0.997351	0.998621	-0.61581	-0.61581	0.99955	0.998736	-0.693408	-0.693408	0.994721
0.995648	-0.443408	-0.52501	-0.443408	-0.52501	0.935568	0.998981	0.99884	-0.483414	-0.483414	0.988432	0.998265	-0.574219	-0.574219	0.99427
0.971996	-0.12902	-0.358441	-0.12902	-0.358441	0.962139	0.988745	0.996214	-0.275929	-0.275929	0.97325	0.999985	-0.353396	-0.353396	0.996669
0.920474	0.145958	-0.252268	0.145958	-0.252268	0.918842	0.947402	0.997134	-0.178337	-0.178337	0.939038	0.998724	-0.203072	-0.203072	0.999683
0.793327	0.465224	-0.169827	0.465224	-0.169827	0.946717	0.83445	0.997489	-0.0996094	-0.0996094	0.910342	0.974153	0.0571706	0.0571706	0.987704
0.361555	0.692678	-0.422015	0.692678	-0.422015	0.964927	-0.444196	0.674719	-0.953872	-0.953872	0.803637	0.84542	0.127432	0.127432	0.176213
-0.612094	0.897621	-0.897981	0.897621	-0.897981	0.9061	-0.995489	0.684358	-0.93539	-0.93539	0.68206	0.160813	0.289901	0.289901	-0.609603
-0.988562	0.993604	-0.999269	0.993604	-0.999269	0.912406	-0.983157	0.944348	-0.956231	-0.956231	-0.614273	0.726254	-0.699447	-0.699447	0.459708
-0.937495	0.930266	-0.999796	0.930266	-0.999796	0.944984	-0.856027	0.982413	-0.985988	-0.985988	-0.929098	0.999726	-0.999995	-0.999995	0.986511
0.142538	-0.257358	-0.993133	-0.257358	-0.993133	0.937752	0.253623	0.993577	-0.999993	-0.999993	0.275557	0.990747	-0.999822	-0.999822	0.999741
0.876516	-0.971471	-0.965672	-0.971471	-0.965672	0.941296	0.911034	0.997021	-0.982831	-0.982831	0.938642	0.988757	-0.993658	-0.993658	0.997345
0.983122	-0.973132	-0.914583	-0.973132	-0.914583	0.979226	0.991114	0.998721	-0.933859	-0.933859	0.999239	0.989511	-0.963408	-0.963408	0.995549
0.999594	-0.843199	-0.827537	-0.843199	-0.827537	0.969875	0.999988	0.999722	-0.840536	-0.840536	0.996634	0.993892	-0.884436	-0.884436	0.996217
0.999371	-0.695778	-0.720821	-0.695778	-0.720821	0.952908	0.999273	0.999996	-0.722661	-0.722661	0.991835	0.995735	-0.781694	-0.781694	0.995977
0.993344	-0.471018	-0.569494	-0.471018	-0.569494	0.976951	0.995954	0.999676	-0.548381	-0.548381	0.988899	0.999432	-0.596864	-0.596864	0.998251
0.9898	-0.276254	-0.410354	-0.276254	-0.410354	0.915569	0.994762	0.999178	-0.373049	-0.373049	0.989272	0.999993	-0.413691	-0.413691	0.999023
0.981213	-0.0109942	-0.203705	-0.0109942	-0.203705	0.980524	0.991202	0.998116	-0.143247	-0.143247	0.992216	0.9976	-0.135427	-0.135427	0.999969
0.977413	0.209044	-0.00234611	0.209044	-0.00234611	0.977408	0.988687	0.998055	0.0600008	0.0600008	0.994654	0.994012	0.106943	0.106943	0.99889
0.970129	0.468645	0.240345	0.468645	0.240345	0.982929	0.984244	0.997737	0.305066	0.305066	0.998232	0.982833	0.41531	0.41531	0.993014
0.96626	0.67622	0.463653	0.67622	0.463653	0.977234	0.978378	0.998639	0.50923	0.50923	0.999688	0.972393	0.657604	0.657604	0.98324
0.962819	0.864201	0.696147	0.864201	0.696147	0.95643	0.973376	0.999107	0.725864	0.725864	0.999591	0.954699	0.878238	0.878238	0.966422
0.961191	0.97517	0.876227	0.97517	0.876227	0.96889	0.966527	0.999799	0.885708	0.885708	0.996981	0.936868	0.989421	0.989421	0.943688
0.964283	0.994054	0.987391	0.994054	0.987391	0.907662	0.964685	0.999999	0.98763	0.98763	0.991931	0.922923	0.972229	0.972229	0.923507
0.96892	0.893543	0.976837	0.893543	0.976837	0.956979	0.963245	0.999758	0.981307	0.981307	0.984136	0.909663	0.799713	0.799713	0.900307
0.977722	0.67559	0.815296	0.67559	0.815296	0.981518	0.965454	0.998641	0.844367	0.844367	0.979743	0.915883	0.51426	0.51426	0.893715
0.986528	0.332204	0.48203	0.332204	0.48203	0.909512	0.969959	0.996688	0.551678	0.551678	0.976018	0.927257	0.11891	0.11891	0.893739
0.992688	-0.0547684	0.066161	-0.0547684	0.066161	0.902025	0.970066	0.992286	0.189347	0.189347	0.980725	0.949967	-0.248815	-0.248815	0.903918
0.996253	-0.471067	-0.393015	-0.471067	-0.393015	0.956113	0.971778	0.988539	-0.24969	-0.24969	0.987964	0.970884	-0.601845	-0.601845	0.923592
0.99625	-0.790459	-0.734496	-0.790459	-0.734496	0.988888	0.962358	0.982265	-0.594231	-0.594231	0.996504	0.985538	-0.838868	-0.838868	0.936287
0.994006	-0.976798	-0.947529	-0.976798	-0.947529	0.974194	0.951905	0.979696	-0.8642	-0.8642	0.999986	0.994562	-0.975668	-0.975668	0.953489
0.987376	-0.975809	-0.998119	-0.975809	-0.998119	0.959128	0.927396	0.974941	-0.986745	-0.986745	0.994273	0.998649	-0.993585	-0.993585	0.962062
0.977092	-0.800057	-0.909403	-0.800057	-0.909403	0.94051	0.900703	0.972525	-0.981242	-0.981242	0.978152	0.999987	-0.907297	-0.907297	0.97134
0.962446	-0.478705	-0.699074	-0.478705	-0.699074	0.973779	0.866233	0.969341	-0.853342	-0.853342	0.952203	0.99937	-0.724017	-0.724017	0.977453
0.948386	-0.11121	-0.420622	-0.11121	-0.420622	0.939716	0.831174	0.964596	-0.644999	-0.644999	0.920801	0.996961	-0.490016	-0.490016	0.982209
0.935506	0.284217	-0.0728537	0.284217	-0.0728537	0.928878	0.804208	0.962331	-0.341268	-0.341268	0.889272	0.993516	-0.18577	-0.18577	0.987002
0.927337	0.598292	0.254958	0.598292	0.254958	0.977825	0.77176	0.953658	-0.0478063	-0.0478063	0.856606	0.987453	0.0990646	0.0990646	0.989207
0.926572	0.842053	0.577348	0.842053	0.577348	0.988258	0.766043	0.951558	0.298331	0.298331	0.839752	0.982311	0.41424	0.41424	0.992302
0.93006	0.970201	0.813322	0.970201	0.813322	0.970332	0.746558	0.938787	0.563102	0.563102	0.821247	0.973441	0.658523	0.658523	0.992722
0.943475	0.997374	0.965001	0.997374	0.965001	0.968122	0.769149	0.937488	0.813412	0.813412	0.833388	0.969466	0.871227	0.871227	0.994206
0.957498	0.92882	0.996219	0.92882	0.996219	0.957583	0.778741	0.926595	0.955761	0.955761	0.844943	0.963305	0.982981	0.982981	0.993531
0.975802	0.788862	0.904152	0.788862	0.904152	0.949214	0.825643	0.929028	0.998055	0.998055	0.885634	0.965744	0.98404	0.98404	0.99322
0.989305	0.569289	0.683117	0.569289	0.683117	0.991448	0.871602	0.933783	0.899217	0.899217	0.932815	0.9754	0.827303	0.827303	0.989695
0.998101	0.339051	0.396351	0.339051	0.396351	0.973752	0.916925	0.939763	0.686308	0.686308	0.975021	0.98685	0.539538	0.539538	0.982657
0.999894	0.0352905	0.0207627	0.0352905	0.0207627	0.919899	0.966377	0.962538	0.291072	0.291072	0.999746	0.999968	0.0127722	0.0127722	0.960341
0.996839	-0.211058	-0.288053	-0.211058	-0.288053	0.997078	0.983922	0.966621	-0.0330885	-0.0330885	0.976269	0.990389	-0.417733	-0.417733	0.921894
0.993843	-0.506316	-0.598746	-0.506316	-0.598746	0.907115	0.998749	0.987059	-0.462563	-0.462563	0.887032	0.932728	-0.847271	-0.847271	0.862836
0.99387	-0.695085	-0.770308	-0.695085	-0.770308	0.926967	0.99981	0.991523	-0.680926	-0.680926	0.781663	0.845826	-0.991718	-0.991718	0.769345
0.999256	-0.877282	-0.89514	-0.877282	-0.89514	0.951139	0.999768	0.999855	-0.887421	-0.887421	0.72208	0.748223	-0.965519	-0.965519	0.736819
0.995968	-0.959083	-0.929818	-0.959083	-0.929818	0.942147	0.999964	0.995176	-0.961438	-0.961438	0.587324	0.512351	-0.792439	-0.792439	0.59413
0.969067	-0.998312	-0.953096	-0.998312	-0.953096	0.976272	0.999734	0.974499	-0.996707	-0.996707	0.637961	0.428177	-0.681613	-0.681613	0.620038
0.911255	-0.991677	-0.956696	-0.991677	-0.956696	0.954115	0.995187	0.947226	-0.999521	-0.999521	0.511161	0.111824	-0.396245	-0.396245	0.424479
0.900931	-0.965024	-0.983188	-0.965024	-0.983188	0.903691	0.983647	0.964357	-0.99646	-0.99646	0.739467	0.374067	-0.537119	-0.537119	0.606129
0.789041	-0.815385	-0.999026	-0.815385	-0.999026	0.945319	0.895174	0.980151	-0.987945	-0.987945	0.799883	0.262441	-0.304771	-0.304771	0.448535
0.814163	-0.718992	-0.98893	-0.718992	-0.98893	0.947886	0.846357	0.998329	-0.978702	-0.978702	0.998403	0.780059	-0.678577	-0.678577	0.814914
0.192733	0.280257	-0.887913	0.280257	-0.887913	0.976841	0.225307	0.999445	-0.872099	-0.872099	0.983546	0.366831	0.102229	0.102229	0.397612
-0.997618	0.99142	-0.980041	0.99142	-0.980041	0.95111	-0.98931	0.976894	-0.999884	-0.999884	-0.909899	0.879115	-0.956317	-0.956317	0.960665
0.902087	-0.532005	-0.84533	-0.532005	-0.84533	0.937594	0.879658	0.998778	-0.870698	-0.870698	0.932682	0.997022	-0.801611	-0.801611	0.991992
0.462437	0.478295	-0.557476	0.478295	-0.557476	0.932086	0.46953	0.999968	-0.550803	-0.550803	0.704965	0.954853	-0.285674	-0.285674	0.957204
0.455412	0.732114	-0.27303	0.732114	-0.27303	0.960448	0.487439	0.999341	-0.237919	-0.237919	0.765885	0.921224	0.12273	0.12273	0.934742
0.237293	0.984727	0.0645339	0.984727	0.0645339	0.963256	0.318783	0.996401	0.14889	0.14889	0.718768	0.845951	0.586742	0.586742	0.888108
-0.13441	0.949128	0.184461	0.949128	0.184461	0.901202	0.146888	0.960434	0.45089	0.45089	0.683687	0.631259	0.878706	0.878706	0.822285
-0.884758	0.716775	-0.959151	0.716775	-0.959151	0.996226	0.037578	-0.498968	0.723747	0.723747	0.727448	-0.963402	0.999881	0.999881	0.713014
-0.211165	0.297289	-0.996035	0.297289	-0.996035	0.911483	-0.157986	-0.931814	0.895829	0.895829	0.80632	-0.748408	0.804447	0.804447	0.456664
0.0179454	-0.121659	-0.994595	-0.121659	-0.994595	0.908671	-0.269932	-0.967568	0.988567	0.988567	0.976943	-0.195933	0.0930585	0.0930585	-0.0581352
0.248759	-0.556999	-0.942965	-0.556999	-0.942965	0.920382	-0.420907	-0.983294	0.987806	0.987806	0.939171	0.566281	-0.808357	-0.808357	-0.706848
0.434503	-0.852673	-0.84104	-0.852673	-0.84104	0.990129	-0.501689	-0.997109	0.879716	0.879716	0.797619	0.889818	-0.995227	-0.995227	-0.92192
0.624192	-0.995125	-0.698197	-0.995125	-0.698197	0.973813	-0.17035	-0.876183	0.266697	0.266697	0.772645	0.97826	-0.831485	-0.831485	-0.757179
0.790579	-0.937705	-0.528577	-0.937705	-0.528577	0.966464	0.977046	0.902882	-0.842168	-0.842168	0.815895	0.999096	-0.564183	-0.564183	0.92034
0.911776	-0.688441	-0.329835	-0.688441	-0.329835	0.932027	0.978394	0.976986	-0.523612	-0.523612	0.876742	0.996917	-0.254747	-0.254747	0.957237
0.987291	-0.277081	-0.120861	-0.277081	-0.120861	0.986345	0.997293	0.996304	-0.205678	-0.205678	0.943603	0.984227	0.0566614	0.0566614	0.965394
0.995967	0.19147	0.102636	0.19147	0.102636	0.927877	0.995863	0.999999	0.101486	0.101486	0.982702	0.962123	0.369926	0.369926	0.961807
0.934071	0.62723	0.307764	0.62723	0.307764	0.989324	0.96177	0.996153	0.389962	0.389962	0.99998	0.9318	0.63213	0.63213	0.960024
0.806579	0.913758	0.496869	0.913758	0.496869	0.934624	0.889791	0.987458	0.62765	0.62765	0.988014	0.888162	0.840093	0.840093	0.949574
0.606663	0.999027	0.641134	0.999027	0.641134	0.950583	0.769201	0.97463	0.796635	0.796635	0.943891	0.835165	0.957538	0.957538	0.937078
0.363726	0.88608	0.754073	0.88608	0.754073	0.922095	0.585316	0.968165	0.894471	0.894471	0.860647	0.787365	0.998634	0.998634	0.916615
0.0883941	0.631901	0.827871	0.631901	0.827871	0.928496	0.293714	0.978114	0.926462	0.926462	0.658527	0.807821	0.999393	0.999393	0.912783
-0.136862	0.339124	0.885476	0.339124	0.885476	0.909628	-0.101004	0.999348	0.901678	0.901678	-0.0850728	0.998642	0.908481	0.908481	0.999872
-0.276423	0.102146	0.927774	0.102146	0.927774	0.910908	-0.464837	0.979389	0.833284	0.833284	-0.878529	0.701922	0.385453	0.385453	0.831317
-0.0172017	0.245213	0.965108	0.245213	0.965108	0.966584	-0.363238	0.937807	0.81418	0.81418	-0.780427	0.638579	0.414787	0.414787	0.866021
0.763232	0.846001	0.990196	0.846001	0.990196	0.930125	0.451635	0.921176	0.857789	0.857789	0.0031783	0.648547	0.535867	0.535867	0.893634
0.956003	0.95648	0.999999	0.95648	0.999999	0.980219	0.785384	0.93242	0.93183	0.93183	0.494582	0.727787	0.726669	0.726669	0.926437
0.964721	0.916348	0.989431	0.916348	0.989431	0.996946	0.836512	0.951262	0.985925	0.985925	0.579965	0.77398	0.857619	0.857619	0.93153
0.95515	0.826094	0.955918	0.826094	0.955918	0.925593	0.860447	0.972742	0.997952	0.997952	0.630374	0.831979	0.958214	0.958214	0.937955
0.933835	0.668993	0.8906	0.668993	0.8906	0.949998	0.86793	0.98817	0.949811	0.949811	0.619807	0.859507	0.99793	0.99793	0.927726
0.911862	0.481586	0.7989	0.481586	0.7989	0.952008	0.886032	0.998255	0.83302	0.83302	0.609498	0.881215	0.988324	0.988324	0.90759
0.890721	0.242435	0.656932	0.242435	0.656932	0.909528	0.914978	0.998403	0.61329	0.61329	0.570455	0.881451	0.935125	0.935125	0.853364
0.866858	0.0163216	0.512636	0.0163216	0.512636	0.939013	0.95851	0.97301	0.300664	0.300664	0.481407	0.854293	0.884238	0.884238	0.711285
0.85269	-0.221481	0.320588	-0.221481	0.320588	0.938233	0.999381	0.833778	-0.255661	-0.255661	0.33615	0.778649	0.843967	0.843967	0.302799
0.788701	-0.407997	0.239494	-0.407997	0.239494	0.914056	0.804958	0.270103	-0.870123	-0.870123	-0.0877832	0.54317	0.945274	0.945274	-0.661704
0.695155	-0.575504	0.187817	-0.575504	0.187817	0.919451	0.168179	-0.59171	-0.902938	-0.902938	-0.510882	0.262826	0.997036	0.997036	-0.933326
0.33801	-0.689086	0.449108	-0.689086	0.449108	0.942328	-0.342524	-0.999988	-0.444814	-0.444814	-0.659775	0.484223	0.999212	0.999212	-0.480017
0.173465	-0.785062	0.473846	-0.785062	0.473846	0.981708	-0.522551	-0.930327	-0.117885	-0.117885	-0.612203	0.672518	0.970391	0.970391	-0.35425
0.125388	-0.851411	0.413603	-0.851411	0.413603	0.976007	-0.669835	-0.820639	0.180859	0.180859	-0.472349	0.815229	0.864463	0.864463	-0.338061
0.437411	-0.911166	-0.0280228	-0.911166	-0.0280228	0.911349	-0.579719	-0.986309	0.192484	0.192484	-0.184951	0.802848	0.573452	0.573452	-0.693539
0.686643	-0.955358	-0.441198	-0.955358	-0.441198	0.997133	-0.299711	-0.899369	0.0044614	0.0044614	0.0591078	0.76631	0.238466	0.238466	-0.970077
0.942538	-0.987571	-0.878313	-0.987571	-0.878313	0.95101	0.333755	-0.000365367	-0.477765	-0.477765	0.412698	0.693304	-0.264408	-0.264408	-0.720898
0.999998	-0.999991	-0.999981	-0.999991	-0.999981	0.983207	0.548979	0.547453	-0.552565	-0.552565	0.61486	0.616298	-0.611466	-0.611466	-0.321625
0.972037	-0.985839	-0.918893	-0.985839	-0.918893	0.902132	0.651149	0.811163	-0.514656	-0.514656	0.804952	0.643111	-0.893053	-0.893053	0.073828
0.917483	-0.933522	-0.71388	-0.933522	-0.71388	0.928731	0.666582	0.908092	-0.355018	-0.355018	0.894554	0.642948	-0.99533	-0.99533	0.263117
0.896207	-0.83591	-0.505652	-0.83591	-0.505652	0.949953	0.695362	0.942012	-0.186812	-0.186812	0.946874	0.70592	-0.96802	-0.96802	0.427296
0.872293	-0.6807	-0.235561	-0.6807	-0.235561	0.952891	0.704776	0.961671	0.0399595	0.0399595	0.974435	0.740133	-0.827883	-0.827883	0.52737
0.887124	-0.485842	-0.0276037	-0.485842	-0.0276037	0.994038	0.727958	0.962224	0.245593	0.245593	0.982472	0.78554	-0.640259	-0.640259	0.58739
0.893065	-0.245367	0.217044	-0.245367	0.217044	0.931803	0.745411	0.965624	0.463328	0.463328	0.990526	0.822819	-0.376169	-0.376169	0.646808
0.920668	-0.00514086	0.385608	-0.00514086	0.385608	0.995757	0.770012	0.957978	0.634062	0.634062	0.987957	0.849183	-0.159805	-0.159805	0.662018
0.938317	0.245555	0.565598	0.245555	0.565598	0.992855	0.797761	0.957047	0.780407	0.780407	0.990055	0.880342	0.106742	0.106742	0.705002
0.960041	0.458128	0.688585	0.458128	0.688585	0.947835	0.82882	0.952287	0.877051	0.877051	0.981819	0.889463	0.281071	0.281071	0.707545
0.971404	0.653968	0.81489	0.653968	0.81489	0.990327	0.867079	0.960566	0.943919	0.943919	0.980698	0.90623	0.493424	0.493424	0.752937
0.978371	0.800778	0.907359	0.800778	0.907359	0.918185	0.902369	0.972001	0.980728	0.980728	0.968267	0.895626	0.625675	0.625675	0.766028
0.979997	0.916744	0.977907	0.916744	0.977907	0.918245	0.938295	0.988352	0.998329	0.998329	0.966963	0.896888	0.784625	0.784625	0.819137
0.977653	0.983526	0.999549	0.983526	0.999549	0.927756	0.964018	0.998361	0.996191	0.996191	0.955192	0.871623	0.885953	0.885953	0.84214
0.974939	0.997662	0.957456	0.997662	0.957456	0.985013	0.983853	0.999014	0.969321	0.969321	0.953261	0.862152	0.971682	0.971682	0.883791
0.971171	0.941577	0.834145	0.941577	0.834145	0.934039	0.995456	0.989457	0.905229	0.905229	0.941144	0.833437	0.999999	0.999999	0.904683
0.969837	0.810792	0.643658	0.810792	0.643658	0.948141	0.999899	0.973197	0.802407	0.802407	0.929784	0.812011	0.969327	0.969327	0.924468
0.975968	0.562413	0.368714	0.562413	0.368714	0.902703	0.995253	0.950129	0.640211	0.640211	0.915188	0.80537	0.847958	0.847958	0.950066
0.978313	0.289571	0.085034	0.289571	0.085034	0.935101	0.98511	0.928135	0.449819	0.449819	0.877896	0.759673	0.712548	0.712548	0.947151
0.996845	-0.16264	-0.240447	-0.16264	-0.240447	0.919967	0.93704	0.906363	0.192172	0.192172	0.921777	0.888092	0.23264	0.23264	0.999142
0.987917	-0.362139	-0.502228	-0.362139	-0.502228	0.95462	0.951102	0.891738	-0.0565184	-0.0565184	0.902284	0.824561	0.0751259	0.0751259	0.991334
0.978934	-0.592209	-0.744257	-0.592209	-0.744257	0.956761	0.96646	0.893664	-0.365408	-0.365408	-0.285028	-0.083314	-0.603564	-0.603564	-0.521631
0.46849	-0.0265268	-0.895585	-0.0265268	-0.895585	0.917469	0.800968	0.904185	-0.619744	-0.619744	-0.973409	-0.658411	0.254813	0.254813	-0.916817
0.501898	-0.339153	-0.983884	-0.339153	-0.983884	0.991653	0.7532	0.946971	-0.874255	-0.874255	-0.999993	-0.505208	0.342755	0.342755	-0.755716
0.416645	-0.477424	-0.997691	-0.477424	-0.997691	0.986683	0.558802	0.986714	-0.99547	-0.99547	-0.901046	-0.769701	0.811282	0.811282	-0.863194
0.564874	-0.761208	-0.96512	-0.761208	-0.96512	0.982661	0.467077	0.993475	-0.928964	-0.928964	-0.919346	-0.84398	0.954969	0.954969	-0.7773
0.64412	-0.894917	-0.917768	-0.894917	-0.917768	0.960906	0.0924038	0.821171	-0.527016	-0.527016	-0.743592	-0.990417	0.963819	0.963819	-0.734484
0.87403	-0.986495	-0.941808	-0.986495	-0.941808	0.916862	0.427929	0.81316	-0.570187	-0.570187	0.358808	-0.139909	-0.201077	-0.201077	-0.690084
0.958392	-0.964948	-0.849884	-0.964948	-0.849884	0.919664	0.318001	0.575407	-0.0580376	-0.0580376	0.794903	0.935025	-0.607809	-0.607809	0.828021
0.997971	-0.816426	-0.778003	-0.816426	-0.778003	0.993953	0.276688	0.337311	0.329011	0.329011	-0.849515	-0.814202	0.998208	0.998208	0.271917
0.991035	-0.601165	-0.70254	-0.601165	-0.70254	0.960074	0.984465	0.952181	-0.451514	-0.451514	-0.401151	-0.275174	-0.49085	-0.49085	-0.555754
0.966434	-0.342678	-0.572537	-0.342678	-0.572537	0.947312	0.980288	0.998143	-0.521535	-0.521535	-0.00936895	0.247851	-0.936201	-0.936201	0.188382
0.946377	-0.0530189	-0.372786	-0.0530189	-0.372786	0.95832	0.975131	0.994442	-0.273019	-0.273019	0.359158	0.641407	-0.951006	-0.951006	0.557068
0.936124	0.238649	-0.118105	0.238649	-0.118105	0.934314	0.984037	0.983765	0.0620201	0.0620201	0.583847	0.832062	-0.649071	-0.649071	0.719008
0.936025	0.522868	0.189423	0.522868	0.189423	0.937203	0.993972	0.968966	0.426264	0.426264	0.655389	0.879274	-0.301138	-0.301138	0.734243
0.940062	0.759609	0.492297	0.759609	0.492297	0.970802	0.998838	0.955406	0.727376	0.727376	0.760499	0.936343	0.155364	0.155364	0.790915
0.951257	0.929869	0.771087	0.929869	0.771087	0.956835	0.999918	0.947231	0.934502	0.934502	0.798397	0.945178	0.520887	0.520887	0.790624
0.965839	0.999457	0.956772	0.999457	0.956772	0.998451	0.997911	0.947079	0.999498	0.999498	0.856381	0.960933	0.838895	0.838895	0.821233
0.987353	0.945341	0.985082	0.945341	0.985082	0.901594	0.994435	0.965155	0.905726	0.905726	0.901566	0.958754	0.993364	0.993364	0.850967
0.999097	0.743438	0.714358	0.743438	0.714358	0.983283	0.991506	0.996136	0.65014	0.65014	0.953742	0.940111	0.910109	0.910109	0.906541
0.934183	0.39236	0.0383521	0.39236	0.0383521	0.989378	0.992484	0.970824	0.276851	0.276851	0.998709	0.91485	0.438583	0.438583	0.984986
0.786811	-0.111687	-0.701209	-0.111687	-0.701209	0.962759	0.998267	0.821772	-0.16998	-0.16998	0.978349	0.897511	-0.314935	-0.314935	0.988834
0.75482	-0.624564	-0.983699	-0.624564	-0.983699	0.980188	0.997856	0.710268	-0.572108	-0.572108	0.93045	0.942668	-0.867289	-0.867289	0.904472
0.842852	-0.959849	-0.959969	-0.959849	-0.959969	0.951031	0.972166	0.693307	-0.867409	-0.867409	0.947156	0.970935	-0.999109	-0.999109	0.845638
0.928632	-0.96028	-0.788223	-0.96028	-0.788223	0.966051	0.924583	0.717253	-0.994167	-0.994167	0.977975	0.985615	-0.880889	-0.880889	0.824701
0.978316	-0.721553	-0.562508	-0.721553	-0.562508	0.904837	0.883668	0.767552	-0.961717	-0.961717	0.993737	0.995333	-0.639667	-0.639667	0.825824
0.997539	-0.377638	-0.311781	-0.377638	-0.311781	0.907967	0.852767	0.814045	-0.805655	-0.805655	0.999584	0.999146	-0.350764	-0.350764	0.837342
0.999396	-0.0574392	-0.0921123	-0.0574392	-0.0921123	0.994732	0.844882	0.862969	-0.5826	-0.5826	0.999999	0.999348	-0.0560997	-0.0560997	0.844163
0.991741	0.236082	0.109504	0.236082	0.109504	0.926214	0.843683	0.905567	-0.322489	-0.322489	0.999743	0.994394	0.213995	0.213995	0.855635
[truncated: 47 more rows]

## Sheet: Figure 5 - Burst Sup.
Cosine of the instantaneous phase-shift between the different cerebral areas labelled in top row. N = 1 neonate with Burst-Suppression. The vertical axis correspond to time, with a step of 1 second between each line
[truncated: 785 more rows]
